# Supplementary material for: A new type of C2H2 binding site in a cis-bridging hexafluorosilicate ultramicroporous material that offers trace C2H2 capture
Source: Chem Sci. 2025 Apr 23;16(20):9010–9. doi: 10.1039/d5sc00697j (PMC12015180; doi:10.1039/d5sc00697j)
Supplement: SC-016-D5SC00697J-s002 [file SC-016-D5SC00697J-s002.cif]

# Supplementary Information (SI) for Chemical Science.
# This journal is © The Royal Society of Chemistry 2025

####################################################################### 
# 
# This file contains crystal structure data downloaded from the 
# Cambridge Structural Database (CSD) hosted by the Cambridge 
# Crystallographic Data Centre (CCDC).
# 
# Full information about CCDC data access policies and citation 
# guidelines are available at http://www.ccdc.cam.ac.uk/access/V1 
# 
# Audit and citation data items may have been added by the CCDC. 
# Please retain this information to preserve the provenance of 
# this file and to allow appropriate attribution of the data. 
# 
#######################################################################

data_SIFSIX-bidmb-Cu
_database_code_depnum_ccdc_archive 'CCDC 2350654'
loop_
_audit_author_name
_audit_author_address
'Baiqiao Song'
;university of limerick
Ireland
;
_audit_update_record             
;
2024-04-24 deposited with the CCDC.	2025-04-15 downloaded from the CCDC.
;
_audit_creation_date             2024-04-19
_audit_creation_method           
;
Olex2 1.2
(compiled 2018.05.29 svn.r3508 for OlexSys, GUI svn.r5506)
;
_shelx_SHELXL_version_number     2016/6
_chemical_name_common            ?
_chemical_name_systematic        SIFSIX-bidmb-Cu
_chemical_formula_moiety         'C14 H14 Cu0.5 F6 N4 Si, C14 H14 Cu0.5 N4'
_chemical_formula_sum            'C28 H28 Cu F6 N8 Si'
_chemical_formula_weight         682.21
_chemical_melting_point          ?
loop_
_atom_type_symbol
_atom_type_description
_atom_type_scat_dispersion_real
_atom_type_scat_dispersion_imag
_atom_type_scat_source
C C 0.0033 0.0016 'International Tables Vol C Tables 4.2.6.8 and 6.1.1.4'
H H 0.0000 0.0000 'International Tables Vol C Tables 4.2.6.8 and 6.1.1.4'
Cu Cu 0.3201 1.2651 'International Tables Vol C Tables 4.2.6.8 and 6.1.1.4'
F F 0.0171 0.0103 'International Tables Vol C Tables 4.2.6.8 and 6.1.1.4'
N N 0.0061 0.0033 'International Tables Vol C Tables 4.2.6.8 and 6.1.1.4'
Si Si 0.0817 0.0704 'International Tables Vol C Tables 4.2.6.8 and 6.1.1.4'

_shelx_space_group_comment       
;
The symmetry employed for this shelxl refinement is uniquely defined
by the following loop, which should always be used as a source of
symmetry information in preference to the above space-group names.
They are only intended as comments.
;
_space_group_crystal_system      triclinic
_space_group_IT_number           2
_space_group_name_H-M_alt        'P -1'
_space_group_name_Hall           '-P 1'
loop_
_space_group_symop_operation_xyz
'x, y, z'
'-x, -y, -z'

_cell_length_a                   12.7494(5)
_cell_length_b                   13.2904(6)
_cell_length_c                   13.4525(5)
_cell_angle_alpha                107.3570(10)
_cell_angle_beta                 101.7380(10)
_cell_angle_gamma                118.1650(10)
_cell_volume                     1750.18(12)
_cell_formula_units_Z            2
_cell_measurement_reflns_used    9828
_cell_measurement_temperature    150(2)
_cell_measurement_theta_max      27.52
_cell_measurement_theta_min      3.115
_shelx_estimated_absorpt_T_max   0.858
_shelx_estimated_absorpt_T_min   0.808
_exptl_absorpt_coefficient_mu    0.719
_exptl_absorpt_correction_T_max  0.7456
_exptl_absorpt_correction_T_min  0.7093
_exptl_absorpt_correction_type   multi-scan
_exptl_absorpt_process_details   
'SADABS-2016/2 (Bruker,2016/2) was used for absorption correction. wR2(int) was 0.0336 before and 0.0288 after correction. The Ratio of minimum to maximum transmission is 0.9513. The \l/2 correction factor is Not present.'
_exptl_absorpt_special_details   ?
_exptl_crystal_colour            'clear dark violet'
_exptl_crystal_colour_lustre     clear
_exptl_crystal_colour_modifier   dark
_exptl_crystal_colour_primary    violet
_exptl_crystal_density_diffrn    1.295
_exptl_crystal_density_meas      .
_exptl_crystal_density_method    ?
_exptl_crystal_description       block
_exptl_crystal_F_000             698
_exptl_crystal_size_max          0.31
_exptl_crystal_size_mid          0.27
_exptl_crystal_size_min          0.22
_exptl_transmission_factor_max   ?
_exptl_transmission_factor_min   ?
_diffrn_reflns_av_R_equivalents  0.0165
_diffrn_reflns_av_unetI/netI     0.0247
_diffrn_reflns_Laue_measured_fraction_full 0.981
_diffrn_reflns_Laue_measured_fraction_max 0.980
_diffrn_reflns_limit_h_max       16
_diffrn_reflns_limit_h_min       -16
_diffrn_reflns_limit_k_max       17
_diffrn_reflns_limit_k_min       -17
_diffrn_reflns_limit_l_max       15
_diffrn_reflns_limit_l_min       -17
_diffrn_reflns_number            16744
_diffrn_reflns_point_group_measured_fraction_full 0.981
_diffrn_reflns_point_group_measured_fraction_max 0.980
_diffrn_reflns_theta_full        25.242
_diffrn_reflns_theta_max         27.517
_diffrn_reflns_theta_min         3.047
_diffrn_ambient_temperature      150.0
_diffrn_detector_area_resol_mean ?
_diffrn_measured_fraction_theta_full 0.981
_diffrn_measured_fraction_theta_max 0.980
_diffrn_measurement_device_type  'CCD area detector'
_diffrn_measurement_method       'phi and omega scans'
_diffrn_radiation_monochromator  graphite
_diffrn_radiation_type           MoK\a
_diffrn_radiation_wavelength     0.71073
_diffrn_source                   ?
_reflns_Friedel_coverage         0.000
_reflns_Friedel_fraction_full    .
_reflns_Friedel_fraction_max     .
_reflns_number_gt                6932
_reflns_number_total             7915
_reflns_special_details          
;
 Reflections were merged by SHELXL according to the crystal
 class for the calculation of statistics and refinement.
 
 Structure factors included contributions from the .fab file.
 
 _reflns_Friedel_fraction is defined as the number of unique
 Friedel pairs measured divided by the number that would be
 possible theoretically, ignoring centric projections and
 systematic absences.
;
_reflns_threshold_expression     'I > 2\s(I)'
_computing_cell_refinement       'SAINT V8.38A (?, 2016)'
_computing_data_collection       ?
_computing_data_reduction        'SAINT V8.38A (?, 2016)'
_computing_molecular_graphics    'Olex2 (Dolomanov et al., 2009)'
_computing_publication_material  'Olex2 (Dolomanov et al., 2009)'
_computing_structure_refinement  'XL (Sheldrick, 2008)'
_computing_structure_solution    'SHELXT 2014/5 (Sheldrick, 2014)'
_refine_diff_density_max         0.333
_refine_diff_density_min         -0.301
_refine_diff_density_rms         0.049
_refine_ls_extinction_coef       .
_refine_ls_extinction_method     none
_refine_ls_goodness_of_fit_ref   1.042
_refine_ls_hydrogen_treatment    constr
_refine_ls_matrix_type           full
_refine_ls_number_parameters     404
_refine_ls_number_reflns         7915
_refine_ls_number_restraints     0
_refine_ls_R_factor_all          0.0333
_refine_ls_R_factor_gt           0.0276
_refine_ls_restrained_S_all      1.042
_refine_ls_shift/su_max          0.001
_refine_ls_shift/su_mean         0.000
_refine_ls_structure_factor_coef Fsqd
_refine_ls_weighting_details     
'w=1/[\s^2^(Fo^2^)+(0.0318P)^2^+0.8219P] where P=(Fo^2^+2Fc^2^)/3'
_refine_ls_weighting_scheme      calc
_refine_ls_wR_factor_gt          0.0682
_refine_ls_wR_factor_ref         0.0709
_refine_special_details          ?
_olex2_refinement_description    
;
1. Fixed Uiso
 At 1.2 times of:
  All C(H) groups
 At 1.5 times of:
  All C(H,H,H) groups
2.a Aromatic/amide H refined with riding coordinates:
 C1(H1), C2(H2), C3(H3), C4(H4), C6(H6), C8(H8), C9(H9), C11(H11), C15(H15),
 C16(H16), C17(H17), C19(H19), C21(H21), C23(H23), C25(H25), C26(H26)
2.b Idealised Me refined as rotating group:
 C12(H12A,H12B,H12C), C14(H14A,H14B,H14C), C27(H27A,H27B,H27C), C28(H28A,H28B,
 H28C)
;
_atom_sites_solution_hydrogens   geom
_atom_sites_solution_primary     ?
_atom_sites_solution_secondary   ?
loop_
_atom_site_label
_atom_site_type_symbol
_atom_site_fract_x
_atom_site_fract_y
_atom_site_fract_z
_atom_site_U_iso_or_equiv
_atom_site_adp_type
_atom_site_occupancy
_atom_site_site_symmetry_order
_atom_site_calc_flag
_atom_site_refinement_flags_posn
_atom_site_refinement_flags_adp
_atom_site_refinement_flags_occupancy
_atom_site_disorder_assembly
_atom_site_disorder_group
Cu1 Cu 0.500000 0.500000 0.500000 0.01197(6) Uani 1 2 d S T P . .
Si1 Si 0.34839(4) 0.59452(4) 0.71420(3) 0.01841(9) Uani 1 1 d . . . . .
F1 F 0.20994(9) 0.55702(9) 0.61954(7) 0.02329(19) Uani 1 1 d . . . . .
F2 F 0.38213(9) 0.53581(9) 0.60552(7) 0.02247(19) Uani 1 1 d . . . . .
F3 F 0.48645(9) 0.62972(10) 0.80769(8) 0.0305(2) Uani 1 1 d . . . . .
F4 F 0.43210(10) 0.74037(9) 0.71799(9) 0.0336(2) Uani 1 1 d . . . . .
F5 F 0.26574(10) 0.44954(11) 0.71017(9) 0.0368(3) Uani 1 1 d . . . . .
F6 F 0.31710(11) 0.65614(13) 0.82320(8) 0.0474(3) Uani 1 1 d . . . . .
N1 N 0.67356(11) 0.65888(11) 0.61440(10) 0.0149(2) Uani 1 1 d . . . . .
N2 N 0.51800(11) 0.39472(11) 0.57223(10) 0.0158(2) Uani 1 1 d . . . . .
N3 N 0.84235(12) 0.82341(12) 0.76985(10) 0.0202(3) Uani 1 1 d . . . . .
N4 N 0.50696(13) 0.22431(12) 0.56977(11) 0.0204(3) Uani 1 1 d . . . . .
C1 C 0.52084(14) 0.29697(13) 0.51501(13) 0.0176(3) Uani 1 1 d . . . . .
H1 H 0.531178 0.280103 0.445190 0.021 Uiso 1 1 calc R . . . .
C2 C 0.50164(14) 0.38485(14) 0.66802(13) 0.0198(3) Uani 1 1 d . . . . .
H2 H 0.495466 0.442088 0.724796 0.024 Uiso 1 1 calc R . . . .
C3 C 0.72209(14) 0.71525(14) 0.72646(12) 0.0179(3) Uani 1 1 d . . . . .
H3 H 0.678369 0.684012 0.770756 0.022 Uiso 1 1 calc R . . . .
C4 C 0.87126(15) 0.83653(15) 0.67944(13) 0.0246(3) Uani 1 1 d . . . . .
H4 H 0.949252 0.903863 0.683380 0.030 Uiso 1 1 calc R . . . .
C5 C 0.95785(15) 1.07069(15) 1.06135(13) 0.0230(3) Uani 1 1 d . . . . .
C6 C 0.76628(14) 0.73423(15) 0.58370(13) 0.0203(3) Uani 1 1 d . . . . .
H6 H 0.757928 0.717199 0.507710 0.024 Uiso 1 1 calc R . . . .
C7 C 0.92472(14) 0.91315(14) 0.88816(12) 0.0217(3) Uani 1 1 d . . . . .
C8 C 0.49579(16) 0.28032(15) 0.66802(14) 0.0228(3) Uani 1 1 d . . . . .
H8 H 0.485990 0.251379 0.724254 0.027 Uiso 1 1 calc R . . . .
C9 C 0.88324(15) 0.98127(15) 0.94674(13) 0.0240(3) Uani 1 1 d . . . . .
H9 H 0.802487 0.966745 0.908067 0.029 Uiso 1 1 calc R . . . .
C10 C 0.50210(15) 0.10899(14) 0.53174(14) 0.0215(3) Uani 1 1 d . . . . .
C11 C 0.41249(17) -0.10160(16) 0.39420(15) 0.0290(4) Uani 1 1 d . . . . .
H11 H 0.352369 -0.173052 0.321296 0.035 Uiso 1 1 calc R . . . .
C12 C 0.91266(17) 1.14596(17) 1.12377(14) 0.0311(4) Uani 1 1 d . . . . .
H12A H 0.862594 1.100840 1.160750 0.047 Uiso 1 1 calc GR . . . .
H12B H 0.857478 1.154585 1.069365 0.047 Uiso 1 1 calc GR . . . .
H12C H 0.988561 1.231337 1.181722 0.047 Uiso 1 1 calc GR . . . .
C13 C 0.41234(17) 0.00818(16) 0.42381(15) 0.0294(4) Uani 1 1 d . . . . .
C14 C 0.3156(2) 0.0119(2) 0.3417(2) 0.0656(9) Uani 1 1 d . . . . .
H14A H 0.273356 0.043815 0.381938 0.098 Uiso 1 1 calc GR . . . .
H14B H 0.249527 -0.074673 0.279207 0.098 Uiso 1 1 calc GR . . . .
H14C H 0.361212 0.069077 0.310654 0.098 Uiso 1 1 calc GR . . . .
Cu2 Cu 0.000000 0.500000 0.500000 0.01317(6) Uani 1 2 d S T P . .
N5 N -0.04701(12) 0.52013(12) 0.63408(10) 0.0155(2) Uani 1 1 d . . . . .
N6 N 0.07974(12) 0.68483(12) 0.53989(10) 0.0171(2) Uani 1 1 d . . . . .
N7 N -0.05808(12) 0.50934(13) 0.79154(10) 0.0174(2) Uani 1 1 d . . . . .
N8 N 0.09432(12) 0.85879(12) 0.54760(11) 0.0187(2) Uani 1 1 d . . . . .
C15 C 0.01412(15) 0.73078(14) 0.50981(12) 0.0178(3) Uani 1 1 d . . . . .
H15 H -0.077520 0.680672 0.467174 0.021 Uiso 1 1 calc R . . . .
C16 C -0.16736(14) 0.50145(15) 0.73525(13) 0.0196(3) Uani 1 1 d . . . . .
H16 H -0.234573 0.493194 0.759728 0.023 Uiso 1 1 calc R . . . .
C17 C -0.03453(15) 0.58085(16) 0.98691(13) 0.0207(3) Uani 1 1 d . . . . .
H17 H -0.058856 0.635522 0.976144 0.025 Uiso 1 1 calc R . . . .
C18 C 0.09734(15) 1.05538(14) 0.61129(13) 0.0188(3) Uani 1 1 d . . . . .
C19 C 0.01212(15) 0.52176(15) 0.72752(12) 0.0184(3) Uani 1 1 d . . . . .
H19 H 0.092899 0.530450 0.747258 0.022 Uiso 1 1 calc R . . . .
C20 C -0.02661(14) 0.50345(15) 0.89767(12) 0.0184(3) Uani 1 1 d . . . . .
C21 C -0.15936(14) 0.50788(14) 0.63793(12) 0.0178(3) Uani 1 1 d . . . . .
H21 H -0.221302 0.504482 0.581589 0.021 Uiso 1 1 calc R . . . .
C22 C 0.05119(15) 0.93543(14) 0.52604(13) 0.0180(3) Uani 1 1 d . . . . .
C23 C 0.04356(15) 1.11796(14) 0.58154(13) 0.0190(3) Uani 1 1 d . . . . .
H23 H 0.072899 1.200078 0.636955 0.023 Uiso 1 1 calc R . . . .
C24 C 0.00740(15) 0.42016(15) 0.90775(12) 0.0200(3) Uani 1 1 d . . . . .
C25 C 0.20876(16) 0.78727(15) 0.59941(15) 0.0259(3) Uani 1 1 d . . . . .
H25 H 0.279084 0.782748 0.631466 0.031 Uiso 1 1 calc R . . . .
C26 C 0.21953(16) 0.89550(16) 0.60504(16) 0.0285(4) Uani 1 1 d . . . . .
H26 H 0.297291 0.979620 0.641114 0.034 Uiso 1 1 calc R . . . .
C27 C 0.19464(16) 1.11762(16) 0.73179(14) 0.0265(3) Uani 1 1 d . . . . .
H27A H 0.181390 1.051551 0.756109 0.040 Uiso 1 1 calc GR . . . .
H27B H 0.182712 1.177889 0.782438 0.040 Uiso 1 1 calc GR . . . .
H27C H 0.283182 1.163961 0.735319 0.040 Uiso 1 1 calc GR . . . .
C28 C 0.01491(18) 0.33256(17) 0.81215(14) 0.0268(3) Uani 1 1 d . . . . .
H28A H 0.097827 0.381635 0.806471 0.040 Uiso 1 1 calc GR . . . .
H28B H -0.057500 0.296015 0.740040 0.040 Uiso 1 1 calc GR . . . .
H28C H 0.009284 0.263185 0.827894 0.040 Uiso 1 1 calc GR . . . .

loop_
_atom_site_aniso_label
_atom_site_aniso_U_11
_atom_site_aniso_U_22
_atom_site_aniso_U_33
_atom_site_aniso_U_23
_atom_site_aniso_U_13
_atom_site_aniso_U_12
Cu1 0.01185(11) 0.00805(11) 0.01254(12) 0.00255(9) 0.00152(9) 0.00596(9)
Si1 0.0210(2) 0.0264(2) 0.01246(19) 0.00681(16) 0.00684(15) 0.01783(18)
F1 0.0235(4) 0.0312(5) 0.0174(4) 0.0087(4) 0.0051(4) 0.0197(4)
F2 0.0285(5) 0.0256(5) 0.0183(4) 0.0073(4) 0.0122(4) 0.0194(4)
F3 0.0269(5) 0.0447(6) 0.0200(5) 0.0098(4) 0.0042(4) 0.0254(5)
F4 0.0334(5) 0.0199(5) 0.0359(6) 0.0050(4) 0.0050(4) 0.0156(4)
F5 0.0325(5) 0.0453(6) 0.0407(6) 0.0328(5) 0.0151(5) 0.0198(5)
F6 0.0406(6) 0.0843(9) 0.0166(5) 0.0062(5) 0.0111(5) 0.0451(7)
N1 0.0136(5) 0.0122(5) 0.0141(6) 0.0031(5) 0.0037(4) 0.0066(5)
N2 0.0154(6) 0.0130(5) 0.0181(6) 0.0062(5) 0.0043(5) 0.0089(5)
N3 0.0154(6) 0.0171(6) 0.0132(6) 0.0009(5) 0.0037(5) 0.0037(5)
N4 0.0251(6) 0.0151(6) 0.0274(7) 0.0124(5) 0.0125(5) 0.0137(5)
C1 0.0193(7) 0.0135(6) 0.0211(7) 0.0076(6) 0.0067(6) 0.0109(6)
C2 0.0217(7) 0.0200(7) 0.0218(8) 0.0099(6) 0.0101(6) 0.0139(6)
C3 0.0154(7) 0.0149(7) 0.0167(7) 0.0046(6) 0.0058(5) 0.0060(6)
C4 0.0177(7) 0.0227(8) 0.0194(8) 0.0066(6) 0.0084(6) 0.0037(6)
C5 0.0193(7) 0.0187(7) 0.0180(7) 0.0020(6) 0.0060(6) 0.0066(6)
C6 0.0178(7) 0.0208(7) 0.0159(7) 0.0059(6) 0.0071(6) 0.0082(6)
C7 0.0158(7) 0.0170(7) 0.0135(7) 0.0007(6) 0.0029(5) 0.0015(6)
C8 0.0282(8) 0.0233(8) 0.0265(8) 0.0156(7) 0.0155(7) 0.0169(7)
C9 0.0171(7) 0.0222(8) 0.0184(8) 0.0028(6) 0.0035(6) 0.0068(6)
C10 0.0264(8) 0.0145(7) 0.0316(8) 0.0136(6) 0.0143(7) 0.0143(6)
C11 0.0355(9) 0.0169(7) 0.0279(9) 0.0073(6) 0.0038(7) 0.0156(7)
C12 0.0283(8) 0.0285(9) 0.0231(9) 0.0003(7) 0.0061(7) 0.0157(8)
C13 0.0315(9) 0.0180(7) 0.0343(9) 0.0104(7) 0.0033(7) 0.0160(7)
C14 0.0612(14) 0.0240(10) 0.0657(16) 0.0035(10) -0.0273(12) 0.0241(10)
Cu2 0.02410(13) 0.01559(12) 0.01200(12) 0.00988(9) 0.01140(10) 0.01579(11)
N5 0.0221(6) 0.0191(6) 0.0131(6) 0.0094(5) 0.0098(5) 0.0147(5)
N6 0.0250(6) 0.0186(6) 0.0187(6) 0.0118(5) 0.0121(5) 0.0165(5)
N7 0.0205(6) 0.0279(7) 0.0149(6) 0.0140(5) 0.0109(5) 0.0172(6)
N8 0.0240(6) 0.0181(6) 0.0248(7) 0.0137(5) 0.0124(5) 0.0160(5)
C15 0.0241(7) 0.0182(7) 0.0209(7) 0.0119(6) 0.0124(6) 0.0156(6)
C16 0.0185(7) 0.0291(8) 0.0193(7) 0.0135(6) 0.0105(6) 0.0166(6)
C17 0.0272(8) 0.0309(8) 0.0208(8) 0.0170(7) 0.0153(6) 0.0226(7)
C18 0.0238(7) 0.0187(7) 0.0224(7) 0.0129(6) 0.0131(6) 0.0144(6)
C19 0.0228(7) 0.0285(8) 0.0160(7) 0.0139(6) 0.0124(6) 0.0187(7)
C20 0.0223(7) 0.0305(8) 0.0148(7) 0.0155(6) 0.0120(6) 0.0185(7)
C21 0.0190(7) 0.0215(7) 0.0170(7) 0.0100(6) 0.0078(6) 0.0135(6)
C22 0.0246(7) 0.0183(7) 0.0258(8) 0.0158(6) 0.0157(6) 0.0166(6)
C23 0.0270(7) 0.0162(7) 0.0227(7) 0.0113(6) 0.0143(6) 0.0152(6)
C24 0.0265(8) 0.0291(8) 0.0160(7) 0.0131(6) 0.0138(6) 0.0201(7)
C25 0.0251(8) 0.0228(8) 0.0345(9) 0.0139(7) 0.0093(7) 0.0173(7)
C26 0.0229(8) 0.0213(8) 0.0426(10) 0.0161(7) 0.0104(7) 0.0139(7)
C27 0.0305(8) 0.0249(8) 0.0264(8) 0.0123(7) 0.0090(7) 0.0181(7)
C28 0.0430(10) 0.0345(9) 0.0202(8) 0.0157(7) 0.0189(7) 0.0295(8)

_geom_special_details            
;
 All esds (except the esd in the dihedral angle between two l.s. planes)
 are estimated using the full covariance matrix.  The cell esds are taken
 into account individually in the estimation of esds in distances, angles
 and torsion angles; correlations between esds in cell parameters are only
 used when they are defined by crystal symmetry.  An approximate (isotropic)
 treatment of cell esds is used for estimating esds involving l.s. planes.
;
loop_
_geom_bond_atom_site_label_1
_geom_bond_atom_site_label_2
_geom_bond_distance
_geom_bond_site_symmetry_2
_geom_bond_publ_flag
Cu1 F2 2.3748(8) 2_666 ?
Cu1 F2 2.3749(8) . ?
Cu1 N1 1.9971(11) . ?
Cu1 N1 1.9971(11) 2_666 ?
Cu1 N2 1.9944(12) . ?
Cu1 N2 1.9944(12) 2_666 ?
Si1 F1 1.6918(9) . ?
Si1 F2 1.6804(9) . ?
Si1 F3 1.6940(10) . ?
Si1 F4 1.6926(11) . ?
Si1 F5 1.6804(11) . ?
Si1 F6 1.6762(10) . ?
N1 C3 1.3137(19) . ?
N1 C6 1.3779(19) . ?
N2 C1 1.3194(18) . ?
N2 C2 1.3805(19) . ?
N3 C3 1.3463(19) . ?
N3 C4 1.376(2) . ?
N3 C7 1.4364(19) . ?
N4 C1 1.3500(18) . ?
N4 C8 1.382(2) . ?
N4 C10 1.4297(18) . ?
C2 C8 1.356(2) . ?
C4 C6 1.354(2) . ?
C5 C7 1.394(2) 2_777 ?
C5 C9 1.392(2) . ?
C5 C12 1.509(2) . ?
C7 C9 1.384(2) . ?
C10 C11 1.380(2) 2_656 ?
C10 C13 1.389(2) . ?
C11 C13 1.394(2) . ?
C13 C14 1.510(2) . ?
Cu2 N5 1.9969(11) . ?
Cu2 N5 1.9969(11) 2_566 ?
Cu2 N6 1.9974(12) 2_566 ?
Cu2 N6 1.9974(12) . ?
N5 C19 1.3159(18) . ?
N5 C21 1.3769(18) . ?
N6 C15 1.3148(18) . ?
N6 C25 1.378(2) . ?
N7 C16 1.3825(18) . ?
N7 C19 1.3525(18) . ?
N7 C20 1.4382(17) . ?
N8 C15 1.3523(19) . ?
N8 C22 1.4366(18) . ?
N8 C26 1.386(2) . ?
C16 C21 1.358(2) . ?
C17 C20 1.386(2) . ?
C17 C24 1.394(2) 2_567 ?
C18 C22 1.397(2) . ?
C18 C23 1.396(2) . ?
C18 C27 1.505(2) . ?
C20 C24 1.397(2) . ?
C22 C23 1.387(2) 2_576 ?
C24 C28 1.510(2) . ?
C25 C26 1.356(2) . ?

loop_
_geom_angle_atom_site_label_1
_geom_angle_atom_site_label_2
_geom_angle_atom_site_label_3
_geom_angle
_geom_angle_site_symmetry_1
_geom_angle_site_symmetry_3
_geom_angle_publ_flag
F2 Cu1 F2 180.0 2_666 . ?
N1 Cu1 F2 84.96(4) . 2_666 ?
N1 Cu1 F2 95.04(4) . . ?
N1 Cu1 F2 84.96(4) 2_666 . ?
N1 Cu1 F2 95.03(4) 2_666 2_666 ?
N1 Cu1 N1 180.0 . 2_666 ?
N2 Cu1 F2 89.88(4) . . ?
N2 Cu1 F2 89.88(4) 2_666 2_666 ?
N2 Cu1 F2 90.12(4) 2_666 . ?
N2 Cu1 F2 90.12(4) . 2_666 ?
N2 Cu1 N1 87.15(5) . 2_666 ?
N2 Cu1 N1 92.85(5) . . ?
N2 Cu1 N1 92.85(5) 2_666 2_666 ?
N2 Cu1 N1 87.15(5) 2_666 . ?
N2 Cu1 N2 180.0 2_666 . ?
F1 Si1 F3 179.08(6) . . ?
F1 Si1 F4 90.20(5) . . ?
F2 Si1 F1 89.70(5) . . ?
F2 Si1 F3 89.66(5) . . ?
F2 Si1 F4 89.16(5) . . ?
F2 Si1 F5 90.59(5) . . ?
F4 Si1 F3 90.45(6) . . ?
F5 Si1 F1 89.93(5) . . ?
F5 Si1 F3 89.42(5) . . ?
F5 Si1 F4 179.72(6) . . ?
F6 Si1 F1 90.61(5) . . ?
F6 Si1 F2 178.83(7) . . ?
F6 Si1 F3 90.05(5) . . ?
F6 Si1 F4 89.71(7) . . ?
F6 Si1 F5 90.54(7) . . ?
Si1 F2 Cu1 161.15(5) . . ?
C3 N1 Cu1 130.56(10) . . ?
C3 N1 C6 106.69(12) . . ?
C6 N1 Cu1 122.71(10) . . ?
C1 N2 Cu1 120.28(10) . . ?
C1 N2 C2 106.83(12) . . ?
C2 N2 Cu1 131.41(10) . . ?
C3 N3 C4 107.47(12) . . ?
C3 N3 C7 127.11(13) . . ?
C4 N3 C7 125.36(13) . . ?
C1 N4 C8 107.57(12) . . ?
C1 N4 C10 126.14(13) . . ?
C8 N4 C10 126.29(13) . . ?
N2 C1 N4 110.37(13) . . ?
C8 C2 N2 109.03(13) . . ?
N1 C3 N3 110.63(13) . . ?
C6 C4 N3 106.26(13) . . ?
C7 C5 C12 123.41(14) 2_777 . ?
C9 C5 C7 115.96(14) . 2_777 ?
C9 C5 C12 120.62(15) . . ?
C4 C6 N1 108.95(13) . . ?
C5 C7 N3 119.51(14) 2_777 . ?
C9 C7 N3 117.57(14) . . ?
C9 C7 C5 122.92(14) . 2_777 ?
C2 C8 N4 106.20(13) . . ?
C7 C9 C5 121.12(15) . . ?
C11 C10 N4 117.94(14) 2_656 . ?
C11 C10 C13 122.00(14) 2_656 . ?
C13 C10 N4 120.05(14) . . ?
C10 C11 C13 121.60(16) 2_656 . ?
C10 C13 C11 116.40(15) . . ?
C10 C13 C14 123.39(15) . . ?
C11 C13 C14 120.19(16) . . ?
N5 Cu2 N5 180.00(3) . 2_566 ?
N5 Cu2 N6 88.70(5) . 2_566 ?
N5 Cu2 N6 88.70(5) 2_566 . ?
N5 Cu2 N6 91.30(5) 2_566 2_566 ?
N5 Cu2 N6 91.29(5) . . ?
N6 Cu2 N6 180.00(4) 2_566 . ?
C19 N5 Cu2 124.72(10) . . ?
C19 N5 C21 106.90(11) . . ?
C21 N5 Cu2 127.10(9) . . ?
C15 N6 Cu2 124.39(11) . . ?
C15 N6 C25 106.51(12) . . ?
C25 N6 Cu2 129.09(10) . . ?
C16 N7 C20 126.05(12) . . ?
C19 N7 C16 107.27(12) . . ?
C19 N7 C20 126.67(12) . . ?
C15 N8 C22 123.89(13) . . ?
C15 N8 C26 106.92(12) . . ?
C26 N8 C22 129.17(13) . . ?
N6 C15 N8 111.05(13) . . ?
C21 C16 N7 106.23(12) . . ?
C20 C17 C24 121.12(14) . 2_567 ?
C22 C18 C27 125.05(13) . . ?
C23 C18 C22 116.24(14) . . ?
C23 C18 C27 118.66(14) . . ?
N5 C19 N7 110.57(12) . . ?
C17 C20 N7 117.35(13) . . ?
C17 C20 C24 122.20(13) . . ?
C24 C20 N7 120.43(13) . . ?
C16 C21 N5 109.02(12) . . ?
C18 C22 N8 121.57(13) . . ?
C23 C22 N8 116.95(13) 2_576 . ?
C23 C22 C18 121.39(13) 2_576 . ?
C22 C23 C18 122.36(14) 2_576 . ?
C17 C24 C20 116.68(13) 2_567 . ?
C17 C24 C28 119.38(14) 2_567 . ?
C20 C24 C28 123.93(13) . . ?
C26 C25 N6 109.31(14) . . ?
C25 C26 N8 106.22(14) . . ?

_shelx_res_file                  
;
TITL oo_a.res in P-1
    oo_sq.res
    created by SHELXL-2016/6 at 13:51:38 on 19-Apr-2024
REM Old TITL OO in P-1
REM SHELXT solution in P-1
REM R1 0.125, Rweak 0.007, Alpha 0.056, Orientation as input
REM Formula found by SHELXT: C14 N10 O3 F6 Si Cu
CELL 0.71073 12.7494 13.2904 13.4525 107.357 101.738 118.165
ZERR 2 0.0005 0.0006 0.0005 0.001 0.001 0.001
LATT 1
SFAC C H Cu F N Si
UNIT 56 56 2 12 16 2

L.S. 5 0 67
PLAN  20
SIZE 0.22 0.27 0.31
TEMP -123.15
ABIN
fmap 2 53
acta
OMIT 1 -2 7
OMIT 6 -6 2
OMIT -6 6 2
OMIT 0 -3 2
OMIT -4 6 0
OMIT -5 0 4
OMIT -1 -1 2
OMIT 3 4 1
OMIT 0 -1 2
REM <olex2.extras>
REM <HklSrc "%.\\OO_sq.hkl">
REM </olex2.extras>

WGHT    0.031800    0.821900
FVAR       0.68064
CU1   3    0.500000    0.500000    0.500000    10.50000    0.01185    0.00805 =
         0.01254    0.00255    0.00152    0.00596
SI1   6    0.348390    0.594519    0.714205    11.00000    0.02099    0.02644 =
         0.01246    0.00681    0.00684    0.01783
F1    4    0.209938    0.557021    0.619541    11.00000    0.02351    0.03123 =
         0.01737    0.00872    0.00515    0.01975
F2    4    0.382129    0.535807    0.605522    11.00000    0.02849    0.02565 =
         0.01830    0.00733    0.01219    0.01935
F3    4    0.486452    0.629720    0.807693    11.00000    0.02689    0.04465 =
         0.01996    0.00984    0.00421    0.02544
F4    4    0.432098    0.740369    0.717991    11.00000    0.03339    0.01995 =
         0.03589    0.00505    0.00499    0.01561
F5    4    0.265737    0.449535    0.710173    11.00000    0.03250    0.04526 =
         0.04070    0.03277    0.01510    0.01979
F6    4    0.317100    0.656142    0.823202    11.00000    0.04059    0.08429 =
         0.01655    0.00616    0.01107    0.04512
N1    5    0.673560    0.658883    0.614398    11.00000    0.01357    0.01222 =
         0.01410    0.00307    0.00370    0.00657
N2    5    0.517996    0.394725    0.572226    11.00000    0.01539    0.01298 =
         0.01805    0.00624    0.00429    0.00888
N3    5    0.842349    0.823410    0.769855    11.00000    0.01536    0.01708 =
         0.01324    0.00095    0.00367    0.00370
N4    5    0.506961    0.224310    0.569767    11.00000    0.02515    0.01514 =
         0.02742    0.01240    0.01246    0.01370
C1    1    0.520836    0.296968    0.515010    11.00000    0.01930    0.01346 =
         0.02107    0.00760    0.00666    0.01089
AFIX  43
H1    2    0.531178    0.280103    0.445190    11.00000   -1.20000
AFIX   0
C2    1    0.501636    0.384850    0.668020    11.00000    0.02167    0.01997 =
         0.02181    0.00990    0.01011    0.01391
AFIX  43
H2    2    0.495466    0.442088    0.724796    11.00000   -1.20000
AFIX   0
C3    1    0.722092    0.715253    0.726460    11.00000    0.01545    0.01488 =
         0.01670    0.00458    0.00576    0.00598
AFIX  43
H3    2    0.678369    0.684012    0.770756    11.00000   -1.20000
AFIX   0
C4    1    0.871263    0.836530    0.679436    11.00000    0.01772    0.02273 =
         0.01940    0.00656    0.00839    0.00365
AFIX  43
H4    2    0.949252    0.903863    0.683380    11.00000   -1.20000
AFIX   0
C5    1    0.957855    1.070690    1.061353    11.00000    0.01925    0.01873 =
         0.01803    0.00198    0.00603    0.00662
C6    1    0.766281    0.734235    0.583701    11.00000    0.01785    0.02082 =
         0.01591    0.00587    0.00712    0.00822
AFIX  43
H6    2    0.757928    0.717199    0.507710    11.00000   -1.20000
AFIX   0
C7    1    0.924718    0.913153    0.888158    11.00000    0.01576    0.01696 =
         0.01347    0.00071    0.00287    0.00149
C8    1    0.495792    0.280324    0.668024    11.00000    0.02818    0.02328 =
         0.02654    0.01564    0.01551    0.01688
AFIX  43
H8    2    0.485990    0.251379    0.724254    11.00000   -1.20000
AFIX   0
C9    1    0.883244    0.981274    0.946743    11.00000    0.01710    0.02217 =
         0.01843    0.00282    0.00347    0.00681
AFIX  43
H9    2    0.802487    0.966745    0.908067    11.00000   -1.20000
AFIX   0
C10   1    0.502101    0.108995    0.531742    11.00000    0.02638    0.01450 =
         0.03163    0.01358    0.01429    0.01428
C11   1    0.412493   -0.101603    0.394202    11.00000    0.03549    0.01690 =
         0.02786    0.00731    0.00384    0.01557
AFIX  43
H11   2    0.352369   -0.173052    0.321296    11.00000   -1.20000
AFIX   0
C12   1    0.912660    1.145961    1.123769    11.00000    0.02826    0.02852 =
         0.02311    0.00031    0.00606    0.01574
AFIX 137
H12A  2    0.862594    1.100840    1.160750    11.00000   -1.50000
H12B  2    0.857478    1.154585    1.069365    11.00000   -1.50000
H12C  2    0.988561    1.231337    1.181722    11.00000   -1.50000
AFIX   0
C13   1    0.412340    0.008178    0.423815    11.00000    0.03146    0.01805 =
         0.03432    0.01035    0.00332    0.01598
C14   1    0.315623    0.011928    0.341699    11.00000    0.06118    0.02400 =
         0.06568    0.00354   -0.02733    0.02407
AFIX 137
H14A  2    0.273356    0.043815    0.381938    11.00000   -1.50000
H14B  2    0.249527   -0.074673    0.279207    11.00000   -1.50000
H14C  2    0.361212    0.069077    0.310654    11.00000   -1.50000
AFIX   0

CU2   3    0.000000    0.500000    0.500000    10.50000    0.02410    0.01559 =
         0.01200    0.00988    0.01140    0.01579
N5    5   -0.047014    0.520128    0.634083    11.00000    0.02208    0.01907 =
         0.01313    0.00939    0.00977    0.01468
N6    5    0.079743    0.684827    0.539886    11.00000    0.02496    0.01858 =
         0.01873    0.01182    0.01214    0.01648
N7    5   -0.058077    0.509336    0.791545    11.00000    0.02047    0.02792 =
         0.01490    0.01400    0.01093    0.01725
N8    5    0.094320    0.858793    0.547596    11.00000    0.02403    0.01809 =
         0.02478    0.01373    0.01238    0.01605
C15   1    0.014122    0.730777    0.509812    11.00000    0.02413    0.01818 =
         0.02090    0.01191    0.01245    0.01564
AFIX  43
H15   2   -0.077520    0.680672    0.467174    11.00000   -1.20000
AFIX   0
C16   1   -0.167357    0.501453    0.735247    11.00000    0.01846    0.02909 =
         0.01933    0.01347    0.01050    0.01656
AFIX  43
H16   2   -0.234573    0.493194    0.759728    11.00000   -1.20000
AFIX   0
C17   1   -0.034530    0.580846    0.986913    11.00000    0.02717    0.03092 =
         0.02082    0.01704    0.01528    0.02258
AFIX  43
H17   2   -0.058856    0.635522    0.976144    11.00000   -1.20000
AFIX   0
C18   1    0.097342    1.055378    0.611293    11.00000    0.02380    0.01866 =
         0.02242    0.01291    0.01314    0.01437
C19   1    0.012125    0.521757    0.727520    11.00000    0.02278    0.02846 =
         0.01603    0.01388    0.01244    0.01874
AFIX  43
H19   2    0.092899    0.530450    0.747258    11.00000   -1.20000
AFIX   0
C20   1   -0.026610    0.503447    0.897669    11.00000    0.02229    0.03046 =
         0.01481    0.01552    0.01201    0.01847
C21   1   -0.159360    0.507884    0.637932    11.00000    0.01902    0.02151 =
         0.01698    0.01005    0.00779    0.01350
AFIX  43
H21   2   -0.221302    0.504482    0.581589    11.00000   -1.20000
AFIX   0
C22   1    0.051193    0.935426    0.526038    11.00000    0.02461    0.01826 =
         0.02579    0.01579    0.01569    0.01665
C23   1    0.043559    1.117959    0.581539    11.00000    0.02698    0.01615 =
         0.02270    0.01135    0.01429    0.01524
AFIX  43
H23   2    0.072899    1.200078    0.636955    11.00000   -1.20000
AFIX   0
C24   1    0.007403    0.420164    0.907754    11.00000    0.02652    0.02908 =
         0.01602    0.01311    0.01380    0.02009
C25   1    0.208759    0.787272    0.599414    11.00000    0.02507    0.02275 =
         0.03446    0.01386    0.00928    0.01727
AFIX  43
H25   2    0.279084    0.782748    0.631466    11.00000   -1.20000
AFIX   0
C26   1    0.219530    0.895499    0.605040    11.00000    0.02292    0.02132 =
         0.04263    0.01608    0.01039    0.01391
AFIX  43
H26   2    0.297291    0.979620    0.641114    11.00000   -1.20000
AFIX   0
C27   1    0.194638    1.117620    0.731793    11.00000    0.03052    0.02494 =
         0.02644    0.01235    0.00904    0.01810
AFIX 137
H27A  2    0.181390    1.051551    0.756109    11.00000   -1.50000
H27B  2    0.182712    1.177889    0.782438    11.00000   -1.50000
H27C  2    0.283182    1.163961    0.735319    11.00000   -1.50000
AFIX   0
C28   1    0.014912    0.332561    0.812148    11.00000    0.04304    0.03451 =
         0.02024    0.01571    0.01895    0.02946
AFIX 137
H28A  2    0.097827    0.381635    0.806471    11.00000   -1.50000
H28B  2   -0.057500    0.296015    0.740040    11.00000   -1.50000
H28C  2    0.009284    0.263185    0.827894    11.00000   -1.50000
AFIX   0
HKLF 4


REM  oo_a.res in P-1
REM R1 =  0.0276 for    6932 Fo > 4sig(Fo)  and  0.0333 for all    7915 data
REM    404 parameters refined using      0 restraints

END

WGHT      0.0317      0.8147

REM Highest difference peak  0.333,  deepest hole -0.301,  1-sigma level  0.049
Q1    1   0.8809  0.8571  0.8284  11.00000  0.05    0.33
Q2    1  -0.0167  0.5806  1.0394  11.00000  0.05    0.32
Q3    1  -0.0445  0.5060  0.8443  11.00000  0.05    0.29
Q4    1  -0.0431  0.5257  0.9393  11.00000  0.05    0.29
Q5    1  -0.0174  0.8993  0.4817  11.00000  0.05    0.29
Q6    1  -0.0389  0.5018  0.5856  11.00000  0.05    0.29
Q7    1   0.0069  0.3760  0.8584  11.00000  0.05    0.29
Q8    1   0.0801  0.9999  0.5723  11.00000  0.05    0.28
Q9    1   0.9018  0.9371  0.9207  11.00000  0.05    0.28
Q10   1   0.0723  1.0860  0.5876  11.00000  0.05    0.27
Q11   1   0.6152  0.6027  0.5767  11.00000  0.05    0.27
Q12   1   0.3979  0.6666  0.7165  11.00000  0.05    0.27
Q13   1   0.4998  0.2449  0.6163  11.00000  0.05    0.27
Q14   1  -0.0335  0.4358  0.8948  11.00000  0.05    0.27
Q15   1   0.0176  0.4844  0.9146  11.00000  0.05    0.26
Q16   1   0.5139  0.3457  0.6793  11.00000  0.05    0.26
Q17   1   0.4978  0.1651  0.5512  11.00000  0.05    0.26
Q18   1  -0.1537  0.5337  0.6980  11.00000  0.05    0.26
Q19   1   0.4233 -0.0434  0.4050  11.00000  0.05    0.26
Q20   1   0.7160  0.6929  0.6021  11.00000  0.05    0.26
;
_shelx_res_checksum              90584
_shelx_fab_file                  
;
    3    0    0      5.21      0.00
    4    0    0     -3.86      0.00
    5    0    0      6.33      0.00
    6    0    0      1.15      0.00
    7    0    0     -7.40      0.00
    8    0    0      3.25      0.00
    9    0    0      0.98      0.00
   10    0    0     -1.16      0.00
   11    0    0      1.79      0.00
   12    0    0     -2.33      0.00
   13    0    0      0.62      0.00
  -13    1    0     -1.61      0.00
  -12    1    0      1.07      0.00
  -11    1    0      0.79      0.00
  -10    1    0     -1.08      0.00
   -9    1    0      3.48      0.00
   -8    1    0     -5.73      0.00
   -7    1    0     -2.59      0.00
   -6    1    0     12.99      0.00
   -5    1    0     -7.01      0.00
   -4    1    0      4.18      0.00
   -2    1    0     29.94      0.00
    1    1    0    -27.22      0.00
    3    1    0     -5.00      0.00
    4    1    0      7.12      0.00
    5    1    0     -1.31      0.00
    6    1    0     -8.05      0.00
    7    1    0      4.83      0.00
    8    1    0      1.45      0.00
    9    1    0     -0.22      0.00
   10    1    0     -2.59      0.00
   11    1    0      1.92      0.00
   12    1    0     -1.43      0.00
  -14    2    0     -0.73      0.00
  -13    2    0      0.06      0.00
  -12    2    0      1.95      0.00
  -11    2    0     -1.02      0.00
  -10    2    0     -1.13      0.00
   -9    2    0      0.89      0.00
   -8    2    0     -3.91      0.00
   -7    2    0      9.80      0.00
   -6    2    0     -3.40      0.00
   -5    2    0     -5.56      0.00
   -4    2    0     -7.58      0.00
   -3    2    0     15.29      0.00
   -2    2    0      9.42      0.00
    1    2    0    -11.45      0.00
    2    2    0     25.88      0.00
    3    2    0     -7.42      0.00
    4    2    0    -11.27      0.00
    5    2    0      9.27      0.00
    6    2    0     -4.25      0.00
    7    2    0      2.86      0.00
    8    2    0     -0.35      0.00
    9    2    0     -1.48      0.00
   10    2    0     -0.23      0.00
   11    2    0      1.26      0.00
   12    2    0     -0.58      0.00
  -14    3    0     -0.47      0.00
  -13    3    0      0.67      0.00
  -12    3    0      1.11      0.00
  -11    3    0     -2.10      0.00
  -10    3    0     -3.26      0.00
   -9    3    0      9.30      0.00
   -8    3    0     -9.06      0.00
   -7    3    0     12.27      0.00
   -6    3    0    -17.24      0.00
   -5    3    0      0.84      0.00
   -4    3    0     23.26      0.00
   -3    3    0    -10.92      0.00
   -2    3    0    -13.96      0.00
    0    3    0     -5.12      0.00
    1    3    0     10.77      0.00
    2    3    0      0.38      0.00
    3    3    0    -14.75      0.00
    4    3    0     10.41      0.00
    5    3    0     -0.76      0.00
    6    3    0     -2.83      0.00
    7    3    0      4.90      0.00
    8    3    0     -5.54      0.00
    9    3    0      1.85      0.00
   10    3    0      1.44      0.00
   11    3    0     -1.10      0.00
  -15    4    0      0.01      0.00
  -14    4    0     -0.29      0.00
  -13    4    0      1.63      0.00
  -12    4    0     -4.18      0.00
  -11    4    0      2.32      0.00
  -10    4    0      2.56      0.00
   -9    4    0     -1.05      0.00
   -8    4    0     -2.78      0.00
   -7    4    0      2.00      0.00
   -6    4    0     -9.27      0.00
   -5    4    0     22.65      0.00
   -4    4    0     -9.36      0.00
   -3    4    0    -18.43      0.00
   -2    4    0     14.64      0.00
   -1    4    0     -2.18      0.00
    0    4    0      9.81      0.00
    1    4    0    -10.60      0.00
    2    4    0     -0.56      0.00
    3    4    0      1.50      0.00
    4    4    0      3.10      0.00
    5    4    0     -1.32      0.00
    6    4    0     -1.97      0.00
    7    4    0      2.04      0.00
    8    4    0     -1.78      0.00
    9    4    0      1.89      0.00
   10    4    0     -0.49      0.00
  -15    5    0     -0.97      0.00
  -14    5    0      0.02      0.00
  -13    5    0      0.34      0.00
  -12    5    0     -1.10      0.00
  -11    5    0      2.88      0.00
  -10    5    0      0.95      0.00
   -9    5    0     -6.03      0.00
   -8    5    0      0.19      0.00
   -7    5    0      5.52      0.00
   -6    5    0      3.87      0.00
   -5    5    0     -7.91      0.00
   -4    5    0     -5.39      0.00
   -3    5    0      2.87      0.00
   -2    5    0     15.17      0.00
   -1    5    0    -14.52      0.00
    0    5    0      4.58      0.00
    1    5    0     -4.31      0.00
    2    5    0      2.98      0.00
    3    5    0      1.66      0.00
    4    5    0     -0.20      0.00
    5    5    0     -3.00      0.00
    6    5    0      1.31      0.00
    7    5    0      1.69      0.00
    8    5    0     -2.15      0.00
    9    5    0      1.95      0.00
  -15    6    0     -0.73      0.00
  -14    6    0      0.30      0.00
  -13    6    0      0.84      0.00
  -12    6    0      1.14      0.00
  -11    6    0     -1.18      0.00
  -10    6    0     -2.81      0.00
   -9    6    0     -0.95      0.00
   -8    6    0     11.88      0.00
   -7    6    0    -11.64      0.00
   -6    6    0      2.21      0.00
   -5    6    0     -1.12      0.00
   -4    6    0     -1.65      0.00
   -3    6    0      9.25      0.00
   -2    6    0      1.56      0.00
   -1    6    0    -19.08      0.00
    0    6    0     15.81      0.00
    1    6    0     -3.75      0.00
    2    6    0      0.17      0.00
    3    6    0      0.82      0.00
    4    6    0     -3.03      0.00
    5    6    0      2.48      0.00
    6    6    0     -0.24      0.00
    7    6    0      0.24      0.00
    8    6    0     -0.71      0.00
    9    6    0      0.37      0.00
  -16    7    0     -0.54      0.00
  -15    7    0      0.58      0.00
  -14    7    0      1.80      0.00
  -13    7    0     -1.86      0.00
  -12    7    0      0.18      0.00
  -11    7    0     -2.08      0.00
  -10    7    0      1.86      0.00
   -9    7    0      2.49      0.00
   -8    7    0      1.22      0.00
   -7    7    0    -10.12      0.00
   -6    7    0      5.02      0.00
   -5    7    0      4.86      0.00
   -3    7    0     -6.02      0.00
   -2    7    0     -1.34      0.00
   -1    7    0      3.27      0.00
    0    7    0      3.55      0.00
    1    7    0     -5.59      0.00
    2    7    0      2.87      0.00
    3    7    0     -0.58      0.00
    4    7    0     -1.89      0.00
    5    7    0      3.66      0.00
    6    7    0     -1.72      0.00
    7    7    0     -0.91      0.00
    8    7    0      0.97      0.00
  -16    8    0     -0.19      0.00
  -15    8    0      1.59      0.00
  -14    8    0     -0.80      0.00
  -13    8    0     -2.87      0.00
  -12    8    0      2.30      0.00
  -11    8    0      0.47      0.00
  -10    8    0      1.71      0.00
   -9    8    0     -1.54      0.00
   -8    8    0     -6.59      0.00
   -7    8    0      6.79      0.00
   -6    8    0      4.79      0.00
   -5    8    0     -7.68      0.00
   -4    8    0      1.05      0.00
   -3    8    0      0.47      0.00
   -2    8    0     -1.06      0.00
   -1    8    0      3.88      0.00
    0    8    0     -1.14      0.00
    1    8    0     -3.88      0.00
    2    8    0      3.67      0.00
    3    8    0     -0.79      0.00
    4    8    0      0.53      0.00
    5    8    0     -0.73      0.00
    6    8    0     -0.37      0.00
    7    8    0      0.75      0.00
  -16    9    0     -0.21      0.00
  -15    9    0      0.02      0.00
  -14    9    0     -1.81      0.00
  -13    9    0      1.67      0.00
  -12    9    0      1.39      0.00
  -11    9    0     -0.49      0.00
  -10    9    0     -2.48      0.00
   -9    9    0     -0.43      0.00
   -8    9    0      1.76      0.00
   -7    9    0      4.53      0.00
   -6    9    0     -5.10      0.00
   -5    9    0     -2.70      0.00
   -4    9    0      3.98      0.00
   -3    9    0      0.33      0.00
   -2    9    0     -0.15      0.00
   -1    9    0     -0.37      0.00
    0    9    0     -1.86      0.00
    1    9    0      1.88      0.00
    2    9    0      1.33      0.00
    3    9    0     -2.82      0.00
    4    9    0      1.85      0.00
    5    9    0     -0.63      0.00
    6    9    0     -0.29      0.00
  -16   10    0     -0.34      0.00
  -15   10    0     -0.68      0.00
  -14   10    0      0.47      0.00
  -13   10    0      2.78      0.00
  -12   10    0     -3.18      0.00
  -11   10    0     -1.34      0.00
  -10   10    0      1.77      0.00
   -9   10    0      1.88      0.00
   -8   10    0      0.10      0.00
   -7   10    0     -2.97      0.00
   -6   10    0     -0.54      0.00
   -5   10    0      2.01      0.00
   -4   10    0      1.82      0.00
   -3   10    0     -1.47      0.00
   -2   10    0     -2.09      0.00
   -1   10    0      2.57      0.00
    0   10    0     -1.22      0.00
    1   10    0      1.07      0.00
    2   10    0     -0.04      0.00
    3   10    0     -2.07      0.00
    4   10    0      1.82      0.00
  -16   11    0      0.47      0.00
  -15   11    0      0.50      0.00
  -14   11    0     -0.53      0.00
  -13   11    0      0.33      0.00
  -12   11    0     -2.50      0.00
  -11   11    0      2.05      0.00
  -10   11    0      3.41      0.00
   -9   11    0     -4.86      0.00
   -8   11    0      1.92      0.00
   -7   11    0     -1.95      0.00
   -6   11    0      1.59      0.00
   -5   11    0      3.71      0.00
   -4   11    0     -5.77      0.00
   -3   11    0      1.82      0.00
   -2   11    0      1.56      0.00
   -1   11    0     -1.82      0.00
    0   11    0      0.99      0.00
    1   11    0      0.05      0.00
    2   11    0     -1.44      0.00
    3   11    0      1.24      0.00
  -15   12    0      0.21      0.00
  -14   12    0     -0.41      0.00
  -13   12    0     -0.65      0.00
  -12   12    0      1.73      0.00
  -11   12    0      1.01      0.00
  -10   12    0     -2.48      0.00
   -9   12    0     -1.37      0.00
   -8   12    0      3.44      0.00
   -7   12    0     -0.89      0.00
   -6   12    0      0.35      0.00
   -5   12    0     -0.78      0.00
   -4   12    0     -1.65      0.00
   -3   12    0      2.97      0.00
   -2   12    0     -1.60      0.00
   -1   12    0      0.63      0.00
    0   12    0     -1.14      0.00
    1   12    0      0.56      0.00
    2   12    0     -0.12      0.00
  -15   13    0     -0.87      0.00
  -14   13    0      0.65      0.00
  -13   13    0      0.80      0.00
  -12   13    0      0.19      0.00
  -11   13    0     -2.37      0.00
  -10   13    0      1.42      0.00
   -9   13    0     -0.17      0.00
   -8   13    0      1.36      0.00
   -7   13    0     -0.74      0.00
   -6   13    0     -1.79      0.00
   -5   13    0      1.57      0.00
   -4   13    0     -0.91      0.00
   -3   13    0      1.69      0.00
   -2   13    0     -2.00      0.00
   -1   13    0      0.61      0.00
    0   13    0      0.29      0.00
  -14   14    0      0.82      0.00
  -13   14    0     -1.55      0.00
  -12   14    0      0.31      0.00
  -11   14    0     -0.28      0.00
  -10   14    0      1.28      0.00
   -9   14    0      0.66      0.00
   -8   14    0     -2.45      0.00
   -7   14    0     -0.33      0.00
   -6   14    0      2.23      0.00
   -5   14    0     -1.22      0.00
   -4   14    0      0.24      0.00
   -3   14    0      0.34      0.00
   -2   14    0     -1.44      0.00
   -1   14    0      1.67      0.00
  -13   15    0     -0.22      0.00
  -12   15    0      0.83      0.00
  -11   15    0     -0.46      0.00
  -10   15    0      1.02      0.00
   -9   15    0     -2.55      0.00
   -8   15    0      1.44      0.00
   -7   15    0      0.19      0.00
   -6   15    0      0.01      0.00
   -5   15    0     -0.26      0.00
   -4   15    0     -0.04      0.00
   -3   15    0      0.30      0.00
  -12   16    0      0.33      0.00
  -11   16    0     -1.27      0.00
  -10   16    0      0.31      0.00
   -9   16    0      0.32      0.00
   -8   16    0      0.39      0.00
   -7   16    0     -0.33      0.00
   -6   16    0      0.20      0.00
    5  -16    1      0.03      0.00
    6  -16    1     -0.30      0.00
    7  -16    1     -0.01      0.00
    8  -16    1      0.39      0.00
    9  -16    1      0.45      0.00
   10  -16    1      0.15      0.00
   11  -16    1     -1.30      0.00
   12  -16    1      0.48      0.00
    3  -15    1      0.34      0.00
    4  -15    1     -0.32      0.00
    5  -15    1     -0.07      0.00
    6  -15    1      0.30      0.00
    7  -15    1     -0.27      0.00
    8  -15    1      1.86      0.00
    9  -15    1     -2.73      0.00
   10  -15    1      1.12      0.00
   11  -15    1     -0.54      0.00
   12  -15    1      0.88      0.00
   13  -15    1     -0.25      0.00
   14  -15    1     -0.27      0.00
    1  -14    1      1.92      0.00
    2  -14    1     -1.29      0.00
    3  -14    1     -0.12      0.00
    4  -14    1      0.76      0.00
    5  -14    1     -1.71      0.00
    6  -14    1      2.84      0.00
    7  -14    1     -0.67      0.00
    8  -14    1     -2.37      0.00
   10  -14    1      1.71      0.00
   11  -14    1     -0.40      0.00
   12  -14    1      0.24      0.00
   13  -14    1     -1.77      0.00
   14  -14    1      1.15      0.00
   -1  -13    1     -0.41      0.00
    0  -13    1      0.90      0.00
    1  -13    1      0.14      0.00
    2  -13    1     -1.89      0.00
    3  -13    1      1.63      0.00
    4  -13    1     -0.40      0.00
    5  -13    1      0.87      0.00
    6  -13    1     -1.16      0.00
    7  -13    1     -1.42      0.00
    8  -13    1      1.86      0.00
    9  -13    1     -0.18      0.00
   10  -13    1      1.12      0.00
   12  -13    1      0.75      0.00
   13  -13    1      0.18      0.00
   14  -13    1      0.82      0.00
   15  -13    1     -0.84      0.00
   -2  -12    1     -0.04      0.00
   -1  -12    1      0.49      0.00
    0  -12    1     -1.16      0.00
    1  -12    1      0.34      0.00
    2  -12    1     -0.87      0.00
    3  -12    1      2.16      0.00
    4  -12    1     -0.87      0.00
    5  -12    1     -1.35      0.00
    6  -12    1      0.09      0.00
    7  -12    1     -0.24      0.00
    8  -12    1      3.38      0.00
    9  -12    1     -1.99      0.00
   10  -12    1     -1.89      0.00
   11  -12    1      0.37      0.00
   13  -12    1     -1.26      0.00
   14  -12    1     -0.22      0.00
   15  -12    1      0.02      0.00
   -4  -11    1     -0.68      0.00
   -3  -11    1      1.96      0.00
   -2  -11    1     -1.84      0.00
   -1  -11    1     -0.30      0.00
    0  -11    1      1.75      0.00
    1  -11    1     -2.46      0.00
    2  -11    1      2.08      0.00
    3  -11    1      1.30      0.00
    4  -11    1     -5.74      0.00
    5  -11    1      3.82      0.00
    6  -11    1      1.95      0.00
    7  -11    1     -2.64      0.00
    8  -11    1      2.45      0.00
    9  -11    1     -5.51      0.00
   10  -11    1      4.45      0.00
   11  -11    1      0.90      0.00
   12  -11    1     -1.58      0.00
   13  -11    1     -0.54      0.00
   14  -11    1      0.34      0.00
   15  -11    1      0.11      0.00
   -5  -10    1      0.00      0.00
   -4  -10    1      1.24      0.00
   -3  -10    1     -1.41      0.00
   -2  -10    1     -0.69      0.00
   -1  -10    1      1.09      0.00
    0  -10    1     -0.36      0.00
    1  -10    1      1.26      0.00
    2  -10    1     -0.95      0.00
    3  -10    1     -2.54      0.00
    4  -10    1      2.19      0.00
    5  -10    1      2.89      0.00
    6  -10    1     -1.39      0.00
    7  -10    1     -3.59      0.00
    8  -10    1      1.54      0.00
    9  -10    1      0.70      0.00
   10  -10    1      2.72      0.00
   11  -10    1     -2.38      0.00
   12  -10    1     -2.28      0.00
   13  -10    1      2.41      0.00
   14  -10    1      0.60      0.00
   15  -10    1     -0.97      0.00
   16  -10    1      0.05      0.00
   -6   -9    1     -0.53      0.00
   -5   -9    1     -0.46      0.00
   -4   -9    1      1.59      0.00
   -3   -9    1     -2.77      0.00
   -2   -9    1      1.56      0.00
   -1   -9    1      1.69      0.00
    0   -9    1     -1.75      0.00
    1   -9    1     -1.08      0.00
    2   -9    1      0.53      0.00
    3   -9    1      0.54      0.00
    4   -9    1      3.71      0.00
    5   -9    1     -2.93      0.00
    6   -9    1     -5.12      0.00
    8   -9    1      1.50      0.00
    9   -9    1     -0.39      0.00
   10   -9    1     -2.74      0.00
   11   -9    1      0.04      0.00
   12   -9    1      1.05      0.00
   13   -9    1      1.81      0.00
   14   -9    1     -1.90      0.00
   15   -9    1      0.00      0.00
   -7   -8    1      1.12      0.00
   -6   -8    1     -0.69      0.00
   -5   -8    1     -0.92      0.00
   -4   -8    1      0.90      0.00
   -3   -8    1     -1.02      0.00
   -2   -8    1      3.90      0.00
   -1   -8    1     -4.31      0.00
    0   -8    1     -1.06      0.00
    1   -8    1      3.82      0.00
    2   -8    1     -0.23      0.00
    3   -8    1     -0.06      0.00
    4   -8    1      0.33      0.00
    5   -8    1     -6.57      0.00
    6   -8    1      3.45      0.00
    7   -8    1      9.13      0.00
    8   -8    1     -9.51      0.00
    9   -8    1      0.69      0.00
   10   -8    1      0.67      0.00
   11   -8    1      1.30      0.00
   12   -8    1      1.00      0.00
   13   -8    1     -1.70      0.00
   14   -8    1     -1.16      0.00
   15   -8    1      1.55      0.00
   -8   -7    1      1.11      0.00
   -7   -7    1     -1.22      0.00
   -6   -7    1     -1.40      0.00
   -5   -7    1      3.33      0.00
   -4   -7    1     -1.51      0.00
   -3   -7    1     -0.79      0.00
   -2   -7    1      2.50      0.00
   -1   -7    1     -5.20      0.00
    0   -7    1      3.33      0.00
    1   -7    1      4.14      0.00
    2   -7    1     -1.66      0.00
    3   -7    1     -7.79      0.00
    5   -7    1      6.42      0.00
    6   -7    1      1.01      0.00
    7   -7    1     -5.93      0.00
    8   -7    1     -2.12      0.00
    9   -7    1      5.27      0.00
   10   -7    1     -0.07      0.00
   11   -7    1     -1.25      0.00
   12   -7    1     -0.16      0.00
   13   -7    1     -1.34      0.00
   14   -7    1      1.17      0.00
   15   -7    1      0.98      0.00
   -9   -6    1     -0.11      0.00
   -8   -6    1     -0.36      0.00
   -7   -6    1      0.08      0.00
   -6   -6    1     -0.54      0.00
   -5   -6    1      3.53      0.00
   -4   -6    1     -4.42      0.00
   -3   -6    1      1.32      0.00
   -2   -6    1      0.67      0.00
   -1   -6    1     -4.61      0.00
    0   -6    1     18.06      0.00
    1   -6    1    -22.63      0.00
    2   -6    1      3.79      0.00
    3   -6    1      8.72      0.00
    4   -6    1     -1.01      0.00
    5   -6    1     -1.44      0.00
    6   -6    1      0.99      0.00
    7   -6    1     -9.38      0.00
    8   -6    1     10.52      0.00
    9   -6    1     -0.79      0.00
   10   -6    1     -3.02      0.00
   11   -6    1     -0.68      0.00
   12   -6    1      1.05      0.00
   13   -6    1      0.78      0.00
   14   -6    1     -0.06      0.00
   15   -6    1     -0.42      0.00
  -10   -5    1     -1.38      0.00
   -9   -5    1      2.30      0.00
   -8   -5    1     -2.42      0.00
   -7   -5    1      1.83      0.00
   -6   -5    1      1.31      0.00
   -5   -5    1     -2.91      0.00
   -4   -5    1     -1.22      0.00
   -3   -5    1      3.54      0.00
   -2   -5    1      2.21      0.00
   -1   -5    1     -5.26      0.00
    0   -5    1      7.44      0.00
    1   -5    1    -21.46      0.00
    2   -5    1     25.59      0.00
    3   -5    1     -5.80      0.00
    4   -5    1     -0.66      0.00
    5   -5    1    -10.91      0.00
    6   -5    1      7.31      0.00
    7   -5    1      2.67      0.00
    8   -5    1      1.26      0.00
    9   -5    1     -6.68      0.00
   10   -5    1      2.34      0.00
   11   -5    1      1.41      0.00
   12   -5    1     -0.30      0.00
   13   -5    1      0.06      0.00
   14   -5    1     -0.07      0.00
   15   -5    1     -0.71      0.00
  -11   -4    1     -0.17      0.00
  -10   -4    1     -0.64      0.00
   -9   -4    1      2.01      0.00
   -8   -4    1     -1.63      0.00
   -7   -4    1      2.16      0.00
   -6   -4    1     -3.10      0.00
   -5   -4    1      0.41      0.00
   -4   -4    1      2.01      0.00
   -3   -4    1      1.96      0.00
   -2   -4    1      0.92      0.00
   -1   -4    1    -16.83      0.00
    0   -4    1     19.62      0.00
    1   -4    1    -11.21      0.00
    2   -4    1     22.66      0.00
    3   -4    1    -27.00      0.00
    4   -4    1     -0.43      0.00
    5   -4    1     14.78      0.00
    6   -4    1     -2.78      0.00
    7   -4    1     -3.88      0.00
    8   -4    1      1.49      0.00
    9   -4    1     -3.05      0.00
   10   -4    1      3.50      0.00
   11   -4    1      1.47      0.00
   12   -4    1     -3.81      0.00
   13   -4    1      1.58      0.00
   14   -4    1     -0.12      0.00
  -11   -3    1     -1.47      0.00
  -10   -3    1      1.57      0.00
   -9   -3    1      2.33      0.00
   -8   -3    1     -6.34      0.00
   -7   -3    1      5.34      0.00
   -6   -3    1     -2.56      0.00
   -5   -3    1     -1.12      0.00
   -4   -3    1     10.78      0.00
   -3   -3    1    -14.01      0.00
   -2   -3    1     -3.49      0.00
   -1   -3    1     14.62      0.00
    0   -3    1     -1.59      0.00
    1   -3    1     -1.43      0.00
    2   -3    1     -2.74      0.00
    3   -3    1    -18.27      0.00
    4   -3    1     27.83      0.00
    5   -3    1     -3.18      0.00
    6   -3    1    -14.83      0.00
    7   -3    1     11.23      0.00
    8   -3    1     -7.50      0.00
    9   -3    1      7.39      0.00
   10   -3    1     -2.68      0.00
   11   -3    1     -1.58      0.00
   12   -3    1      0.59      0.00
   13   -3    1      0.77      0.00
   14   -3    1     -0.30      0.00
  -12   -2    1     -0.09      0.00
  -11   -2    1      0.60      0.00
  -10   -2    1      0.82      0.00
   -9   -2    1     -2.46      0.00
   -8   -2    1     -0.31      0.00
   -7   -2    1      4.30      0.00
   -6   -2    1     -6.51      0.00
   -5   -2    1     12.44      0.00
   -4   -2    1    -15.82      0.00
   -3   -2    1     -4.00      0.00
   -2   -2    1     25.30      0.00
   -1   -2    1     -8.72      0.00
    0   -2    1     -9.98      0.00
    2   -2    1      0.20      0.00
    4   -2    1     -9.80      0.00
    5   -2    1     -4.05      0.00
    6   -2    1     -3.57      0.00
    7   -2    1     10.41      0.00
    8   -2    1     -5.84      0.00
    9   -2    1      2.68      0.00
   10   -2    1     -2.25      0.00
   11   -2    1     -0.13      0.00
   12   -2    1      1.51      0.00
   13   -2    1     -0.08      0.00
   14   -2    1     -0.45      0.00
  -13   -1    1      0.89      0.00
  -12   -1    1     -1.24      0.00
  -11   -1    1      1.78      0.00
  -10   -1    1     -2.54      0.00
   -9   -1    1     -0.23      0.00
   -8   -1    1      1.11      0.00
   -7   -1    1      6.26      0.00
   -6   -1    1    -10.56      0.00
   -5   -1    1      1.92      0.00
   -4   -1    1      0.40      0.00
   -3   -1    1      9.25      0.00
   -1   -1    1     -3.88      0.00
    3   -1    1    -21.88      0.00
    4   -1    1      2.71      0.00
    5   -1    1     -2.09      0.00
    6   -1    1      6.97      0.00
    7   -1    1      0.63      0.00
    8   -1    1     -6.83      0.00
    9   -1    1      4.28      0.00
   10   -1    1     -1.26      0.00
   11   -1    1      0.26      0.00
   12   -1    1      1.51      0.00
   13   -1    1     -1.62      0.00
  -13    0    1      0.85      0.00
  -12    0    1     -2.78      0.00
  -11    0    1      1.66      0.00
  -10    0    1     -0.55      0.00
   -9    0    1      0.68      0.00
   -8    0    1      2.86      0.00
   -7    0    1     -5.97      0.00
   -6    0    1     -3.48      0.00
   -5    0    1     14.72      0.00
   -4    0    1    -13.00      0.00
   -3    0    1     14.26      0.00
   -2    0    1     -5.50      0.00
    1    0    1    -62.14      0.00
    3    0    1      5.44      0.00
    4    0    1     -0.94      0.00
    5    0    1      1.95      0.00
    6    0    1      3.40      0.00
    7    0    1     -7.27      0.00
    8    0    1      2.73      0.00
    9    0    1      1.48      0.00
   10    0    1     -1.45      0.00
   11    0    1      1.44      0.00
   12    0    1     -1.47      0.00
  -14    1    1     -0.05      0.00
  -13    1    1     -1.48      0.00
  -12    1    1      0.59      0.00
  -11    1    1      1.32      0.00
  -10    1    1     -1.06      0.00
   -9    1    1      2.67      0.00
   -8    1    1     -4.19      0.00
   -7    1    1     -5.96      0.00
   -6    1    1     17.46      0.00
   -5    1    1     -7.97      0.00
   -4    1    1     -1.73      0.00
   -3    1    1    -15.63      0.00
   -2    1    1     23.50      0.00
    0    1    1     16.56      0.00
    3    1    1    -11.77      0.00
    4    1    1      9.68      0.00
    5    1    1     -3.19      0.00
    6    1    1     -5.11      0.00
    7    1    1      2.70      0.00
    8    1    1      2.22      0.00
    9    1    1     -0.70      0.00
   10    1    1     -1.94      0.00
   11    1    1      1.55      0.00
   12    1    1     -1.22      0.00
  -14    2    1     -1.03      0.00
  -13    2    1      0.06      0.00
  -12    2    1      2.61      0.00
  -11    2    1     -2.28      0.00
  -10    2    1      0.67      0.00
   -9    2    1     -2.17      0.00
   -8    2    1     -0.06      0.00
   -7    2    1      6.72      0.00
   -6    2    1     -0.78      0.00
   -5    2    1     -9.55      0.00
   -4    2    1     -2.64      0.00
   -3    2    1     10.91      0.00
   -2    2    1     13.53      0.00
   -1    2    1    -21.11      0.00
    0    2    1      3.99      0.00
    1    2    1    -11.73      0.00
    2    2    1     24.98      0.00
    3    2    1    -10.74      0.00
    4    2    1     -5.43      0.00
    5    2    1      4.73      0.00
    6    2    1     -1.30      0.00
    7    2    1      1.13      0.00
    8    2    1      0.00      0.00
    9    2    1     -1.02      0.00
   10    2    1     -0.60      0.00
   11    2    1      1.30      0.00
  -15    3    1      0.38      0.00
  -14    3    1     -0.52      0.00
  -13    3    1      0.36      0.00
  -12    3    1      2.00      0.00
  -11    3    1     -3.56      0.00
  -10    3    1     -1.97      0.00
   -9    3    1      8.14      0.00
   -8    3    1     -6.52      0.00
   -7    3    1      8.28      0.00
   -6    3    1    -14.17      0.00
   -5    3    1      0.32      0.00
   -4    3    1     21.45      0.00
   -3    3    1     -6.84      0.00
   -2    3    1    -20.03      0.00
   -1    3    1     15.71      0.00
    0    3    1     -6.48      0.00
    1    3    1      6.68      0.00
    2    3    1      3.88      0.00
    3    3    1    -15.38      0.00
    4    3    1     10.71      0.00
    5    3    1     -1.71      0.00
    6    3    1     -1.80      0.00
    7    3    1      3.57      0.00
    8    3    1     -4.08      0.00
    9    3    1      0.97      0.00
   10    3    1      1.42      0.00
  -15    4    1      0.31      0.00
  -14    4    1     -0.28      0.00
  -13    4    1      1.01      0.00
  -12    4    1     -3.66      0.00
  -11    4    1      2.17      0.00
  -10    4    1      2.83      0.00
   -9    4    1     -0.62      0.00
   -8    4    1     -5.11      0.00
   -7    4    1      5.51      0.00
   -6    4    1    -12.28      0.00
   -5    4    1     25.83      0.00
   -4    4    1    -14.79      0.00
   -3    4    1    -10.26      0.00
   -2    4    1      5.84      0.00
   -1    4    1      7.34      0.00
    0    4    1     -0.46      0.00
    1    4    1     -3.90      0.00
    2    4    1     -1.83      0.00
    3    4    1      0.09      0.00
    4    4    1      5.20      0.00
    5    4    1     -3.65      0.00
    6    4    1     -0.37      0.00
    7    4    1      1.28      0.00
    8    4    1     -1.25      0.00
    9    4    1      1.22      0.00
   10    4    1     -0.07      0.00
  -15    5    1     -1.27      0.00
  -14    5    1      0.05      0.00
  -13    5    1      0.69      0.00
  -12    5    1     -1.89      0.00
  -11    5    1      4.39      0.00
  -10    5    1     -0.71      0.00
   -9    5    1     -4.74      0.00
   -8    5    1     -1.80      0.00
   -7    5    1      9.73      0.00
   -6    5    1     -1.86      0.00
   -5    5    1     -2.05      0.00
   -4    5    1    -12.10      0.00
   -3    5    1     13.01      0.00
   -2    5    1      2.69      0.00
   -1    5    1     -4.94      0.00
    0    5    1     -0.85      0.00
    1    5    1     -1.27      0.00
    2    5    1      2.26      0.00
    3    5    1      0.40      0.00
    4    5    1      1.10      0.00
    5    5    1     -3.87      0.00
    6    5    1      2.27      0.00
    7    5    1      0.67      0.00
    8    5    1     -1.31      0.00
    9    5    1      1.19      0.00
  -16    6    1     -0.23      0.00
  -15    6    1     -1.04      0.00
  -14    6    1      0.67      0.00
  -13    6    1      1.15      0.00
  -12    6    1      0.52      0.00
  -11    6    1     -0.47      0.00
  -10    6    1     -4.29      0.00
   -9    6    1      1.42      0.00
   -8    6    1      9.76      0.00
   -7    6    1    -10.12      0.00
   -6    6    1      0.03      0.00
   -5    6    1      2.66      0.00
   -4    6    1     -5.90      0.00
   -3    6    1     13.28      0.00
   -2    6    1     -4.47      0.00
   -1    6    1    -11.49      0.00
    0    6    1     10.17      0.00
    1    6    1     -1.05      0.00
    2    6    1     -0.79      0.00
    3    6    1      0.27      0.00
    4    6    1     -1.49      0.00
    5    6    1      1.03      0.00
    6    6    1      0.62      0.00
    7    6    1     -0.32      0.00
    8    6    1     -0.37      0.00
  -16    7    1     -0.33      0.00
  -15    7    1      0.20      0.00
  -14    7    1      2.25      0.00
  -13    7    1     -2.04      0.00
  -12    7    1     -0.12      0.00
  -11    7    1     -1.81      0.00
  -10    7    1      2.30      0.00
   -9    7    1      1.65      0.00
   -8    7    1      1.86      0.00
   -7    7    1    -10.79      0.00
   -6    7    1      5.72      0.00
   -5    7    1      5.75      0.00
   -4    7    1     -3.14      0.00
   -3    7    1     -1.67      0.00
   -1    7    1      4.54      0.00
    0    7    1      1.95      0.00
    1    7    1     -4.48      0.00
    2    7    1      2.24      0.00
    3    7    1     -0.03      0.00
    4    7    1     -1.97      0.00
    5    7    1      3.21      0.00
    6    7    1     -1.42      0.00
    7    7    1     -0.78      0.00
  -16    8    1      0.07      0.00
  -15    8    1      1.28      0.00
  -14    8    1     -0.22      0.00
  -13    8    1     -4.00      0.00
  -12    8    1      3.51      0.00
  -11    8    1     -0.16      0.00
  -10    8    1      2.21      0.00
   -9    8    1     -3.04      0.00
   -7    8    1      4.99      0.00
   -6    8    1      4.97      0.00
   -5    8    1     -7.27      0.00
   -4    8    1      0.29      0.00
   -3    8    1      2.35      0.00
   -2    8    1     -3.09      0.00
   -1    8    1      4.84      0.00
    0    8    1     -1.76      0.00
    1    8    1     -3.04      0.00
    2    8    1      2.90      0.00
    3    8    1     -0.13      0.00
    4    8    1     -0.21      0.00
    5    8    1     -0.21      0.00
    6    8    1     -0.16      0.00
  -16    9    1     -0.17      0.00
  -15    9    1     -0.29      0.00
  -14    9    1     -1.15      0.00
  -13    9    1      0.82      0.00
  -12    9    1      2.48      0.00
  -11    9    1     -1.94      0.00
  -10    9    1     -1.27      0.00
   -9    9    1     -0.99      0.00
   -8    9    1      2.00      0.00
   -7    9    1      4.13      0.00
   -6    9    1     -5.15      0.00
   -5    9    1     -2.06      0.00
   -4    9    1      3.80      0.00
   -3    9    1      0.06      0.00
   -2    9    1     -0.41      0.00
   -1    9    1      0.13      0.00
    0    9    1     -2.19      0.00
    1    9    1      2.48      0.00
    2    9    1      0.54      0.00
    3    9    1     -2.29      0.00
    4    9    1      1.71      0.00
    5    9    1     -0.54      0.00
  -16   10    1     -0.51      0.00
  -15   10    1     -0.91      0.00
  -14   10    1      1.18      0.00
  -13   10    1      2.13      0.00
  -12   10    1     -3.14      0.00
  -11   10    1     -1.10      0.00
  -10   10    1      1.53      0.00
   -9   10    1      2.39      0.00
   -8   10    1     -0.95      0.00
   -7   10    1     -2.38      0.00
   -6   10    1      0.19      0.00
   -5   10    1      1.12      0.00
   -4   10    1      1.66      0.00
   -3   10    1     -0.95      0.00
   -2   10    1     -2.36      0.00
   -1   10    1      3.04      0.00
    0   10    1     -1.83      0.00
    1   10    1      1.27      0.00
    2   10    1      0.25      0.00
    3   10    1     -2.10      0.00
    4   10    1      1.73      0.00
  -16   11    1      0.75      0.00
  -15   11    1      0.47      0.00
  -14   11    1     -0.99      0.00
  -13   11    1      0.72      0.00
  -12   11    1     -2.68      0.00
  -11   11    1      2.53      0.00
  -10   11    1      2.32      0.00
   -9   11    1     -3.62      0.00
   -8   11    1      0.95      0.00
   -7   11    1     -1.09      0.00
   -6   11    1      1.15      0.00
   -5   11    1      3.27      0.00
   -4   11    1     -4.90      0.00
   -3   11    1      1.28      0.00
   -2   11    1      1.64      0.00
   -1   11    1     -1.38      0.00
    0   11    1      0.53      0.00
    1   11    1      0.04      0.00
    2   11    1     -0.75      0.00
    3   11    1      0.51      0.00
  -15   12    1      0.08      0.00
  -14   12    1     -0.37      0.00
  -13   12    1     -0.34      0.00
  -11   12    1      1.87      0.00
  -10   12    1     -3.52      0.00
   -9   12    1     -0.42      0.00
   -8   12    1      3.37      0.00
   -7   12    1     -1.55      0.00
   -6   12    1      0.68      0.00
   -5   12    1     -0.42      0.00
   -4   12    1     -1.87      0.00
   -3   12    1      2.86      0.00
   -2   12    1     -1.37      0.00
   -1   12    1      0.28      0.00
    0   12    1     -0.52      0.00
    1   12    1      0.19      0.00
  -15   13    1     -0.83      0.00
  -14   13    1      0.67      0.00
  -13   13    1      1.04      0.00
  -12   13    1     -0.37      0.00
  -11   13    1     -1.70      0.00
  -10   13    1      0.97      0.00
   -9   13    1      0.33      0.00
   -8   13    1      0.54      0.00
   -7   13    1      0.09      0.00
   -6   13    1     -2.13      0.00
   -5   13    1      1.57      0.00
   -4   13    1     -0.67      0.00
   -3   13    1      1.29      0.00
   -2   13    1     -1.73      0.00
   -1   13    1      0.61      0.00
    0   13    1      0.16      0.00
  -14   14    1      0.69      0.00
  -13   14    1     -1.27      0.00
  -12   14    1      0.10      0.00
  -11   14    1      0.21      0.00
  -10   14    1      0.40      0.00
   -9   14    1      1.43      0.00
   -8   14    1     -2.83      0.00
   -7   14    1      0.23      0.00
   -6   14    1      1.36      0.00
   -5   14    1     -0.60      0.00
   -4   14    1     -0.05      0.00
   -3   14    1      0.31      0.00
   -2   14    1     -0.98      0.00
  -13   15    1     -0.13      0.00
  -12   15    1      0.59      0.00
  -11   15    1     -0.06      0.00
  -10   15    1      0.43      0.00
   -9   15    1     -1.68      0.00
   -8   15    1      0.40      0.00
   -7   15    1      1.11      0.00
   -6   15    1     -0.56      0.00
   -5   15    1     -0.28      0.00
   -4   15    1      0.20      0.00
  -11   16    1     -0.89      0.00
  -10   16    1      0.13      0.00
   -9   16    1      0.37      0.00
   -8   16    1      0.07      0.00
    4  -16    2      0.25      0.00
    5  -16    2      0.46      0.00
    6  -16    2     -1.29      0.00
    7  -16    2      0.85      0.00
    8  -16    2      0.10      0.00
    9  -16    2      0.58      0.00
   10  -16    2     -0.14      0.00
   11  -16    2     -1.11      0.00
   12  -16    2      0.66      0.00
    2  -15    2      0.32      0.00
    3  -15    2      0.35      0.00
    4  -15    2     -0.72      0.00
    5  -15    2      0.35      0.00
    6  -15    2      0.05      0.00
    7  -15    2      0.00      0.00
    8  -15    2      1.59      0.00
    9  -15    2     -2.40      0.00
   10  -15    2      0.85      0.00
   11  -15    2     -0.38      0.00
   12  -15    2      0.85      0.00
   13  -15    2     -0.24      0.00
    0  -14    2     -0.42      0.00
    1  -14    2      1.45      0.00
    2  -14    2     -0.57      0.00
    3  -14    2     -0.93      0.00
    4  -14    2      1.21      0.00
    5  -14    2     -1.59      0.00
    6  -14    2      2.71      0.00
    7  -14    2     -0.51      0.00
    8  -14    2     -2.77      0.00
    9  -14    2      0.90      0.00
   10  -14    2      1.51      0.00
   11  -14    2     -0.31      0.00
   12  -14    2      0.05      0.00
   13  -14    2     -1.76      0.00
   14  -14    2      1.37      0.00
   -2  -13    2      0.52      0.00
   -1  -13    2     -1.09      0.00
    0  -13    2      1.93      0.00
    1  -13    2     -0.66      0.00
    2  -13    2     -1.54      0.00
    3  -13    2      1.25      0.00
    4  -13    2      0.53      0.00
    5  -13    2      0.00      0.00
    6  -13    2     -0.71      0.00
    7  -13    2     -1.52      0.00
    8  -13    2      1.48      0.00
    9  -13    2      0.89      0.00
   10  -13    2     -0.22      0.00
   12  -13    2      0.93      0.00
   13  -13    2     -0.29      0.00
   14  -13    2      0.90      0.00
   15  -13    2     -0.67      0.00
   -3  -12    2      1.12      0.00
   -2  -12    2      0.34      0.00
   -1  -12    2     -0.18      0.00
    0  -12    2     -0.49      0.00
    1  -12    2     -0.57      0.00
    2  -12    2      0.55      0.00
    3  -12    2      0.88      0.00
    4  -12    2     -0.05      0.00
    5  -12    2     -1.80      0.00
    6  -12    2     -0.22      0.00
    7  -12    2      0.80      0.00
    8  -12    2      2.34      0.00
    9  -12    2     -1.32      0.00
   10  -12    2     -2.46      0.00
   11  -12    2      0.60      0.00
   13  -12    2     -1.66      0.00
   14  -12    2     -0.15      0.00
   15  -12    2     -0.08      0.00
   -4  -11    2     -0.81      0.00
   -3  -11    2      2.08      0.00
   -2  -11    2     -1.48      0.00
   -1  -11    2     -1.20      0.00
    0  -11    2      2.78      0.00
    1  -11    2     -3.29      0.00
    2  -11    2      3.18      0.00
    3  -11    2     -0.01      0.00
    4  -11    2     -5.16      0.00
    5  -11    2      3.81      0.00
    6  -11    2      2.06      0.00
    7  -11    2     -2.58      0.00
    8  -11    2      1.63      0.00
    9  -11    2     -4.59      0.00
   10  -11    2      4.42      0.00
   11  -11    2      0.15      0.00
   12  -11    2     -0.88      0.00
   13  -11    2     -1.13      0.00
   14  -11    2      0.95      0.00
   15  -11    2     -0.19      0.00
   -5  -10    2      0.39      0.00
   -4  -10    2      0.61      0.00
   -3  -10    2     -0.81      0.00
   -2  -10    2     -1.03      0.00
   -1  -10    2      0.84      0.00
    0  -10    2      1.03      0.00
    1  -10    2     -0.89      0.00
    2  -10    2      0.90      0.00
    3  -10    2     -4.08      0.00
    4  -10    2      3.10      0.00
    5  -10    2      3.21      0.00
    6  -10    2     -2.13      0.00
    7  -10    2     -3.82      0.00
    8  -10    2      2.65      0.00
    9  -10    2     -0.41      0.00
   10  -10    2      3.60      0.00
   11  -10    2     -3.38      0.00
   12  -10    2     -1.19      0.00
   13  -10    2      1.61      0.00
   14  -10    2      1.10      0.00
   15  -10    2     -1.37      0.00
   -7   -9    2      0.97      0.00
   -6   -9    2     -0.78      0.00
   -5   -9    2     -0.30      0.00
   -4   -9    2      1.33      0.00
   -3   -9    2     -2.55      0.00
   -2   -9    2      1.62      0.00
   -1   -9    2      1.51      0.00
    0   -9    2     -1.22      0.00
    2   -9    2      2.34      0.00
    3   -9    2     -0.20      0.00
    4   -9    2      4.12      0.00
    5   -9    2     -3.83      0.00
    6   -9    2     -4.31      0.00
    8   -9    2      1.89      0.00
    9   -9    2     -1.32      0.00
   10   -9    2     -1.93      0.00
   11   -9    2     -0.30      0.00
   12   -9    2      1.47      0.00
   13   -9    2      1.13      0.00
   14   -9    2     -1.35      0.00
   15   -9    2     -0.28      0.00
   -8   -8    2     -0.44      0.00
   -7   -8    2      1.41      0.00
   -6   -8    2     -1.07      0.00
   -5   -8    2     -0.78      0.00
   -4   -8    2      1.04      0.00
   -3   -8    2     -1.21      0.00
   -2   -8    2      4.30      0.00
   -1   -8    2     -5.16      0.00
    0   -8    2     -0.73      0.00
    1   -8    2      3.84      0.00
    2   -8    2      0.50      0.00
    3   -8    2     -0.82      0.00
    4   -8    2      0.02      0.00
    5   -8    2     -5.88      0.00
    6   -8    2      3.05      0.00
    7   -8    2      9.69      0.00
    8   -8    2    -10.77      0.00
    9   -8    2      2.03      0.00
   10   -8    2      0.08      0.00
   11   -8    2      1.54      0.00
   12   -8    2      0.44      0.00
   13   -8    2     -1.22      0.00
   14   -8    2     -0.96      0.00
   15   -8    2      1.12      0.00
   -8   -7    2      1.19      0.00
   -7   -7    2     -1.68      0.00
   -6   -7    2     -0.58      0.00
   -5   -7    2      2.43      0.00
   -4   -7    2     -0.81      0.00
   -3   -7    2     -1.00      0.00
   -2   -7    2      1.68      0.00
   -1   -7    2     -4.02      0.00
    0   -7    2      2.06      0.00
    1   -7    2      6.39      0.00
    2   -7    2     -3.88      0.00
    3   -7    2     -7.55      0.00
    5   -7    2      8.44      0.00
    6   -7    2     -3.68      0.00
    7   -7    2     -0.94      0.00
    8   -7    2     -5.91      0.00
    9   -7    2      8.24      0.00
   10   -7    2     -2.17      0.00
   11   -7    2     -0.34      0.00
   12   -7    2     -0.43      0.00
   13   -7    2     -0.95      0.00
   14   -7    2      0.80      0.00
   15   -7    2      1.04      0.00
   -9   -6    2     -1.00      0.00
   -8   -6    2      0.73      0.00
   -7   -6    2     -0.86      0.00
   -6   -6    2     -0.23      0.00
   -5   -6    2      4.03      0.00
   -4   -6    2     -5.27      0.00
   -3   -6    2      1.32      0.00
   -2   -6    2      0.74      0.00
   -1   -6    2     -2.98      0.00
    0   -6    2     15.47      0.00
    1   -6    2    -20.07      0.00
    2   -6    2      0.19      0.00
    3   -6    2     13.21      0.00
    4   -6    2     -4.82      0.00
    5   -6    2      1.67      0.00
    6   -6    2     -2.99      0.00
    7   -6    2     -4.08      0.00
    8   -6    2      6.06      0.00
    9   -6    2      1.77      0.00
   10   -6    2     -4.74      0.00
   11   -6    2      0.81      0.00
   12   -6    2      0.41      0.00
   13   -6    2      0.76      0.00
   14   -6    2     -0.17      0.00
   15   -6    2     -0.21      0.00
  -10   -5    2     -1.21      0.00
   -9   -5    2      1.92      0.00
   -8   -5    2     -1.73      0.00
   -7   -5    2      0.87      0.00
   -6   -5    2      2.31      0.00
   -4   -5    2     -1.94      0.00
   -3   -5    2      6.34      0.00
   -2   -5    2     -1.05      0.00
   -1   -5    2     -2.21      0.00
    0   -5    2      4.48      0.00
    1   -5    2    -20.54      0.00
    2   -5    2     27.23      0.00
    3   -5    2     -6.65      0.00
    4   -5    2     -2.93      0.00
    5   -5    2     -7.23      0.00
    6   -5    2      5.27      0.00
    7   -5    2      3.79      0.00
    8   -5    2     -0.48      0.00
    9   -5    2     -5.25      0.00
   10   -5    2      2.20      0.00
   11   -5    2      0.96      0.00
   12   -5    2     -0.05      0.00
   13   -5    2      0.00      0.00
   14   -5    2     -0.17      0.00
  -11   -4    2     -0.38      0.00
  -10   -4    2     -0.32      0.00
   -9   -4    2      1.45      0.00
   -8   -4    2     -0.80      0.00
   -7   -4    2      1.56      0.00
   -5   -4    2      0.89      0.00
   -4   -4    2      2.33      0.00
   -3   -4    2      1.87      0.00
   -2   -4    2      0.95      0.00
   -1   -4    2    -19.02      0.00
    0   -4    2     23.06      0.00
    1   -4    2    -12.43      0.00
    2   -4    2     22.22      0.00
    3   -4    2    -28.68      0.00
    4   -4    2      5.26      0.00
    5   -4    2      8.41      0.00
    6   -4    2      1.78      0.00
    7   -4    2     -7.62      0.00
    8   -4    2      4.42      0.00
    9   -4    2     -4.46      0.00
   10   -4    2      4.11      0.00
   11   -4    2      0.67      0.00
   12   -4    2     -3.05      0.00
   13   -4    2      1.12      0.00
   14   -4    2      0.04      0.00
  -12   -3    2      0.74      0.00
  -11   -3    2     -1.64      0.00
  -10   -3    2      1.83      0.00
   -9   -3    2      2.22      0.00
   -8   -3    2     -6.22      0.00
   -7   -3    2      4.31      0.00
   -6   -3    2     -0.11      0.00
   -5   -3    2     -3.49      0.00
   -4   -3    2     12.18      0.00
   -3   -3    2    -13.93      0.00
   -2   -3    2     -5.99      0.00
   -1   -3    2     16.72      0.00
    0   -3    2      3.27      0.00
    1   -3    2    -13.55      0.00
    2   -3    2      9.66      0.00
    3   -3    2    -25.23      0.00
    4   -3    2     31.83      0.00
    5   -3    2     -8.53      0.00
    6   -3    2     -9.40      0.00
    8   -3    2     -3.31      0.00
    9   -3    2      3.83      0.00
   10   -3    2     -1.09      0.00
   11   -3    2     -1.69      0.00
   12   -3    2      0.35      0.00
   13   -3    2      0.84      0.00
   14   -3    2     -0.26      0.00
  -12   -2    2      0.56      0.00
  -11   -2    2     -0.44      0.00
  -10   -2    2      2.18      0.00
   -9   -2    2     -3.64      0.00
   -8   -2    2      0.28      0.00
   -7   -2    2      4.37      0.00
   -6   -2    2     -6.08      0.00
   -4   -2    2    -14.80      0.00
   -3   -2    2     -6.10      0.00
    0   -2    2    -15.56      0.00
    1   -2    2      6.42      0.00
    2   -2    2     -5.30      0.00
    3   -2    2     17.08      0.00
    4   -2    2     -6.23      0.00
    5   -2    2     -6.88      0.00
    6   -2    2     -0.09      0.00
    7   -2    2      7.64      0.00
    8   -2    2     -5.16      0.00
    9   -2    2      2.79      0.00
   10   -2    2     -2.39      0.00
   11   -2    2      0.18      0.00
   12   -2    2      1.20      0.00
   13   -2    2     -0.09      0.00
  -13   -1    2      0.68      0.00
  -12   -1    2     -0.68      0.00
  -11   -1    2      1.10      0.00
  -10   -1    2     -1.90      0.00
   -9   -1    2     -0.82      0.00
   -8   -1    2      2.13      0.00
   -7   -1    2      5.13      0.00
   -6   -1    2    -10.15      0.00
   -5   -1    2      2.66      0.00
   -4   -1    2     -3.60      0.00
   -3   -1    2     20.02      0.00
   -1   -1    2     16.53      0.00
    0   -1    2    -32.40      0.00
    1   -1    2     28.57      0.00
    2   -1    2      5.43      0.00
    3   -1    2    -13.96      0.00
    4   -1    2     -0.79      0.00
    5   -1    2      1.97      0.00
    6   -1    2      3.13      0.00
    7   -1    2      1.76      0.00
    8   -1    2     -6.68      0.00
    9   -1    2      4.48      0.00
   10   -1    2     -1.19      0.00
   11   -1    2     -0.24      0.00
   12   -1    2      1.57      0.00
   13   -1    2     -1.25      0.00
  -13    0    2      0.64      0.00
  -12    0    2     -2.60      0.00
  -11    0    2      1.13      0.00
  -10    0    2      0.16      0.00
   -9    0    2      0.54      0.00
   -8    0    2      2.14      0.00
   -7    0    2     -4.09      0.00
   -6    0    2     -8.18      0.00
   -5    0    2     22.74      0.00
   -4    0    2    -22.12      0.00
   -3    0    2     24.85      0.00
   -1    0    2    -19.96      0.00
    1    0    2    -32.62      0.00
    2    0    2    -10.03      0.00
    3    0    2     11.98      0.00
    4    0    2     -2.88      0.00
    5    0    2      0.92      0.00
    6    0    2      3.72      0.00
    7    0    2     -6.05      0.00
    8    0    2      1.71      0.00
    9    0    2      1.84      0.00
   10    0    2     -1.35      0.00
   11    0    2      0.90      0.00
   12    0    2     -0.70      0.00
  -14    1    2      0.07      0.00
  -13    1    2     -1.57      0.00
  -12    1    2      0.32      0.00
  -11    1    2      1.95      0.00
  -10    1    2     -1.59      0.00
   -9    1    2      2.44      0.00
   -8    1    2     -3.26      0.00
   -7    1    2     -7.46      0.00
   -6    1    2     18.12      0.00
   -5    1    2     -4.03      0.00
   -4    1    2    -13.82      0.00
   -3    1    2      3.47      0.00
   -1    1    2      7.87      0.00
    0    1    2      6.03      0.00
    1    1    2    -28.70      0.00
    2    1    2     22.30      0.00
    3    1    2     -8.60      0.00
    4    1    2      6.46      0.00
    5    1    2     -2.30      0.00
    6    1    2     -3.39      0.00
    7    1    2      1.15      0.00
    8    1    2      2.92      0.00
    9    1    2     -1.55      0.00
   10    1    2     -0.95      0.00
   11    1    2      1.08      0.00
  -14    2    2     -1.11      0.00
  -13    2    2     -0.27      0.00
  -12    2    2      3.37      0.00
  -11    2    2     -3.31      0.00
  -10    2    2      2.12      0.00
   -9    2    2     -4.79      0.00
   -8    2    2      3.22      0.00
   -7    2    2      4.13      0.00
   -6    2    2      1.07      0.00
   -5    2    2    -12.15      0.00
   -4    2    2      0.38      0.00
   -3    2    2     10.91      0.00
   -2    2    2      8.33      0.00
    0    2    2      0.28      0.00
    1    2    2     -5.98      0.00
    2    2    2     18.69      0.00
    3    2    2     -9.65      0.00
    4    2    2     -2.35      0.00
    5    2    2      1.94      0.00
    6    2    2      0.43      0.00
    7    2    2     -0.12      0.00
    8    2    2      0.60      0.00
    9    2    2     -1.03      0.00
   10    2    2     -0.50      0.00
   11    2    2      0.97      0.00
  -15    3    2      0.32      0.00
  -14    3    2     -0.22      0.00
  -13    3    2     -0.23      0.00
  -12    3    2      3.09      0.00
  -11    3    2     -5.61      0.00
  -10    3    2      0.71      0.00
   -9    3    2      4.91      0.00
   -8    3    2     -1.64      0.00
   -7    3    2      1.42      0.00
   -6    3    2     -7.47      0.00
   -5    3    2     -3.41      0.00
   -4    3    2     21.62      0.00
   -3    3    2     -5.89      0.00
   -2    3    2    -20.94      0.00
   -1    3    2     17.78      0.00
    0    3    2     -7.12      0.00
    1    3    2      4.93      0.00
    2    3    2      4.37      0.00
    3    3    2    -13.76      0.00
    4    3    2      9.72      0.00
    5    3    2     -2.02      0.00
    6    3    2     -0.97      0.00
    7    3    2      2.18      0.00
    8    3    2     -2.49      0.00
    9    3    2      0.23      0.00
   10    3    2      1.26      0.00
  -15    4    2      0.54      0.00
  -14    4    2      0.13      0.00
  -13    4    2     -0.35      0.00
  -12    4    2     -2.07      0.00
  -11    4    2      0.52      0.00
  -10    4    2      4.92      0.00
   -9    4    2     -2.63      0.00
   -8    4    2     -3.85      0.00
   -7    4    2      4.20      0.00
   -6    4    2     -9.19      0.00
   -5    4    2     21.55      0.00
   -4    4    2    -13.01      0.00
   -3    4    2     -7.80      0.00
   -2    4    2      2.18      0.00
   -1    4    2     12.18      0.00
    0    4    2     -7.59      0.00
    1    4    2      1.57      0.00
    2    4    2     -2.91      0.00
    3    4    2     -1.02      0.00
    4    4    2      6.53      0.00
    5    4    2     -5.08      0.00
    6    4    2      0.86      0.00
    7    4    2      0.46      0.00
    8    4    2     -0.59      0.00
    9    4    2      0.57      0.00
  -15    5    2     -1.62      0.00
  -14    5    2      0.08      0.00
  -13    5    2      0.71      0.00
  -12    5    2     -1.80      0.00
  -11    5    2      4.60      0.00
  -10    5    2     -0.97      0.00
   -9    5    2     -5.00      0.00
   -8    5    2     -1.65      0.00
   -7    5    2     11.21      0.00
   -6    5    2     -4.94      0.00
   -5    5    2      0.83      0.00
   -4    5    2    -14.01      0.00
   -3    5    2     17.06      0.00
   -2    5    2     -4.45      0.00
   -1    5    2      1.40      0.00
    0    5    2     -4.89      0.00
    1    5    2      1.72      0.00
    2    5    2      0.75      0.00
    3    5    2      0.07      0.00
    4    5    2      1.96      0.00
    5    5    2     -4.82      0.00
    6    5    2      3.54      0.00
    7    5    2     -0.51      0.00
    8    5    2     -0.64      0.00
  -16    6    2     -0.29      0.00
  -15    6    2     -1.33      0.00
  -14    6    2      0.93      0.00
  -13    6    2      1.55      0.00
  -12    6    2     -0.27      0.00
  -11    6    2      0.48      0.00
  -10    6    2     -5.89      0.00
   -9    6    2      4.03      0.00
   -8    6    2      6.85      0.00
   -7    6    2     -7.71      0.00
   -6    6    2     -2.23      0.00
   -5    6    2      5.74      0.00
   -4    6    2     -8.81      0.00
   -3    6    2     15.61      0.00
   -2    6    2     -9.03      0.00
   -1    6    2     -4.61      0.00
    0    6    2      4.66      0.00
    2    6    2     -1.82      0.00
    3    6    2     -0.01      0.00
    4    6    2     -0.17      0.00
    5    6    2     -0.42      0.00
    6    6    2      1.54      0.00
    7    6    2     -1.00      0.00
    8    6    2      0.12      0.00
  -16    7    2     -0.25      0.00
  -15    7    2      0.21      0.00
  -14    7    2      2.21      0.00
  -13    7    2     -1.69      0.00
  -12    7    2     -1.08      0.00
  -11    7    2     -0.61      0.00
  -10    7    2      1.62      0.00
   -9    7    2      2.29      0.00
   -8    7    2      0.36      0.00
   -7    7    2     -8.77      0.00
   -6    7    2      4.37      0.00
   -5    7    2      7.27      0.00
   -4    7    2     -6.81      0.00
   -3    7    2      2.52      0.00
   -2    7    2     -5.85      0.00
   -1    7    2      6.14      0.00
    0    7    2     -0.32      0.00
    1    7    2     -2.48      0.00
    2    7    2      1.02      0.00
    3    7    2      0.55      0.00
    4    7    2     -1.71      0.00
    5    7    2      2.20      0.00
    6    7    2     -0.77      0.00
    7    7    2     -0.67      0.00
  -16    8    2      0.38      0.00
  -15    8    2      1.01      0.00
  -14    8    2     -0.06      0.00
  -13    8    2     -4.21      0.00
  -12    8    2      3.81      0.00
  -11    8    2     -0.03      0.00
  -10    8    2      1.70      0.00
   -9    8    2     -3.12      0.00
   -8    8    2     -3.09      0.00
   -7    8    2      4.34      0.00
   -6    8    2      3.83      0.00
   -5    8    2     -5.35      0.00
   -4    8    2     -1.75      0.00
   -3    8    2      4.97      0.00
   -2    8    2     -5.50      0.00
   -1    8    2      6.12      0.00
    0    8    2     -2.71      0.00
    1    8    2     -1.82      0.00
    2    8    2      1.71      0.00
    3    8    2      0.74      0.00
    4    8    2     -1.06      0.00
    5    8    2      0.41      0.00
    6    8    2     -0.12      0.00
  -16    9    2     -0.09      0.00
  -15    9    2     -0.47      0.00
  -14    9    2     -0.70      0.00
  -13    9    2      0.14      0.00
  -12    9    2      3.66      0.00
  -11    9    2     -3.68      0.00
  -10    9    2      0.10      0.00
   -9    9    2     -1.21      0.00
   -8    9    2      1.57      0.00
   -7    9    2      4.29      0.00
   -6    9    2     -5.81      0.00
   -5    9    2     -0.53      0.00
   -4    9    2      2.80      0.00
   -3    9    2      0.11      0.00
   -2    9    2     -0.77      0.00
   -1    9    2      0.90      0.00
    0    9    2     -2.91      0.00
    1    9    2      3.26      0.00
    2    9    2     -0.57      0.00
    3    9    2     -1.26      0.00
    4    9    2      1.13      0.00
  -16   10    2     -0.43      0.00
  -15   10    2     -1.30      0.00
  -14   10    2      2.15      0.00
  -13   10    2      0.86      0.00
  -12   10    2     -2.29      0.00
  -11   10    2     -1.54      0.00
  -10   10    2      1.91      0.00
   -9   10    2      2.16      0.00
   -8   10    2     -1.53      0.00
   -7   10    2     -1.55      0.00
   -6   10    2      0.08      0.00
   -5   10    2      0.94      0.00
   -4   10    2      1.40      0.00
   -3   10    2     -0.81      0.00
   -2   10    2     -2.08      0.00
   -1   10    2      3.00      0.00
    0   10    2     -2.39      0.00
    1   10    2      1.85      0.00
    2   10    2     -0.13      0.00
    3   10    2     -1.33      0.00
  -16   11    2      1.10      0.00
  -15   11    2      0.20      0.00
  -14   11    2     -0.95      0.00
  -13   11    2      0.34      0.00
  -12   11    2     -1.90      0.00
  -11   11    2      2.10      0.00
  -10   11    2      1.67      0.00
   -9   11    2     -2.44      0.00
   -8   11    2     -0.12      0.00
   -7   11    2     -0.04      0.00
   -6   11    2      0.55      0.00
   -5   11    2      2.53      0.00
   -4   11    2     -3.29      0.00
   -3   11    2      0.11      0.00
   -2   11    2      1.87      0.00
   -1   11    2     -1.00      0.00
    0   11    2      0.20      0.00
    1   11    2      0.09      0.00
    2   11    2     -0.38      0.00
  -15   12    2     -0.34      0.00
  -14   12    2     -0.09      0.00
  -13   12    2     -0.40      0.00
  -12   12    2      0.87      0.00
  -11   12    2      2.38      0.00
  -10   12    2     -4.21      0.00
   -9   12    2      0.15      0.00
   -8   12    2      3.44      0.00
   -7   12    2     -2.14      0.00
   -6   12    2      1.09      0.00
   -5   12    2     -0.49      0.00
   -4   12    2     -1.39      0.00
   -3   12    2      1.92      0.00
   -2   12    2     -0.48      0.00
   -1   12    2     -0.36      0.00
    0   12    2      0.18      0.00
  -15   13    2     -0.80      0.00
  -14   13    2      0.88      0.00
  -13   13    2      0.81      0.00
  -12   13    2     -0.66      0.00
  -11   13    2     -0.91      0.00
  -10   13    2      0.47      0.00
   -9   13    2      0.59      0.00
   -8   13    2      0.05      0.00
   -7   13    2      0.48      0.00
   -6   13    2     -1.66      0.00
   -5   13    2      0.61      0.00
   -4   13    2      0.22      0.00
   -3   13    2      0.66      0.00
   -2   13    2     -1.23      0.00
   -1   13    2      0.40      0.00
  -14   14    2      0.72      0.00
  -13   14    2     -0.96      0.00
  -12   14    2     -0.32      0.00
  -11   14    2      0.72      0.00
  -10   14    2     -0.28      0.00
   -9   14    2      1.99      0.00
   -8   14    2     -2.94      0.00
   -7   14    2      0.40      0.00
   -6   14    2      0.97      0.00
   -5   14    2     -0.35      0.00
   -4   14    2      0.01      0.00
   -3   14    2      0.02      0.00
  -13   15    2      0.07      0.00
  -12   15    2      0.18      0.00
  -11   15    2      0.44      0.00
  -10   15    2     -0.32      0.00
   -9   15    2     -0.57      0.00
   -8   15    2     -0.59      0.00
   -7   15    2      1.63      0.00
   -6   15    2     -0.77      0.00
    7  -17    3     -0.08      0.00
    8  -17    3      0.07      0.00
    9  -17    3      0.07      0.00
    4  -16    3      0.37      0.00
    5  -16    3      0.64      0.00
    6  -16    3     -2.00      0.00
    7  -16    3      1.56      0.00
    8  -16    3     -0.11      0.00
    9  -16    3      0.49      0.00
   10  -16    3     -0.30      0.00
   11  -16    3     -0.91      0.00
   12  -16    3      0.85      0.00
    1  -15    3     -0.49      0.00
    2  -15    3      0.41      0.00
    3  -15    3      0.45      0.00
    4  -15    3     -1.08      0.00
    5  -15    3      0.58      0.00
    6  -15    3     -0.16      0.00
    7  -15    3      0.43      0.00
    8  -15    3      1.15      0.00
    9  -15    3     -2.08      0.00
   10  -15    3      0.61      0.00
   11  -15    3     -0.17      0.00
   12  -15    3      0.80      0.00
   13  -15    3     -0.20      0.00
    0  -14    3     -0.14      0.00
    1  -14    3      0.80      0.00
    2  -14    3      0.21      0.00
    3  -14    3     -1.71      0.00
    4  -14    3      1.50      0.00
    5  -14    3     -1.11      0.00
    6  -14    3      2.16      0.00
    7  -14    3     -0.19      0.00
    8  -14    3     -3.20      0.00
    9  -14    3      1.58      0.00
   10  -14    3      1.29      0.00
   11  -14    3     -0.52      0.00
   12  -14    3      0.01      0.00
   13  -14    3     -1.43      0.00
   14  -14    3      1.24      0.00
   -2  -13    3      1.06      0.00
   -1  -13    3     -1.81      0.00
    0  -13    3      2.69      0.00
    1  -13    3     -1.18      0.00
    2  -13    3     -1.33      0.00
    3  -13    3      0.86      0.00
    4  -13    3      1.50      0.00
    5  -13    3     -0.84      0.00
    6  -13    3     -0.43      0.00
    7  -13    3     -1.25      0.00
    8  -13    3      0.59      0.00
    9  -13    3      2.43      0.00
   10  -13    3     -1.79      0.00
   11  -13    3     -0.80      0.00
   12  -13    3      0.70      0.00
   13  -13    3     -0.29      0.00
   14  -13    3      0.76      0.00
   -3  -12    3      1.09      0.00
   -2  -12    3      0.77      0.00
   -1  -12    3     -0.85      0.00
    0  -12    3      0.19      0.00
    1  -12    3     -1.51      0.00
    2  -12    3      1.97      0.00
    3  -12    3     -0.18      0.00
    4  -12    3      0.47      0.00
    5  -12    3     -2.09      0.00
    6  -12    3     -0.57      0.00
    7  -12    3      2.33      0.00
    8  -12    3      0.29      0.00
    9  -12    3      0.33      0.00
   10  -12    3     -3.77      0.00
   11  -12    3      1.65      0.00
   12  -12    3      2.34      0.00
   13  -12    3     -1.55      0.00
   14  -12    3     -0.32      0.00
   15  -12    3      0.13      0.00
   -5  -11    3     -0.02      0.00
   -4  -11    3     -0.61      0.00
   -3  -11    3      1.74      0.00
   -2  -11    3     -0.82      0.00
   -1  -11    3     -2.07      0.00
    0  -11    3      3.55      0.00
    1  -11    3     -3.81      0.00
    2  -11    3      4.15      0.00
    3  -11    3     -1.27      0.00
    4  -11    3     -4.64      0.00
    5  -11    3      4.04      0.00
    6  -11    3      1.51      0.00
    7  -11    3     -1.33      0.00
    8  -11    3     -0.78      0.00
    9  -11    3     -1.96      0.00
   10  -11    3      2.90      0.00
   11  -11    3      0.56      0.00
   12  -11    3     -1.02      0.00
   13  -11    3     -1.00      0.00
   14  -11    3      0.83      0.00
   15  -11    3      0.07      0.00
   -6  -10    3      0.09      0.00
   -5  -10    3      0.48      0.00
   -4  -10    3      0.28      0.00
   -3  -10    3     -0.50      0.00
   -2  -10    3     -1.11      0.00
   -1  -10    3      0.51      0.00
    0  -10    3      2.47      0.00
    1  -10    3     -2.97      0.00
    2  -10    3      2.46      0.00
    3  -10    3     -5.27      0.00
    4  -10    3      3.95      0.00
    5  -10    3      3.49      0.00
    6  -10    3     -3.43      0.00
    7  -10    3     -2.87      0.00
    8  -10    3      2.66      0.00
    9  -10    3     -0.59      0.00
   10  -10    3      3.43      0.00
   11  -10    3     -3.35      0.00
   12  -10    3     -0.84      0.00
   13  -10    3      1.31      0.00
   14  -10    3      1.11      0.00
   15  -10    3     -1.29      0.00
   -7   -9    3      1.45      0.00
   -6   -9    3     -1.00      0.00
   -5   -9    3     -0.20      0.00
   -4   -9    3      1.12      0.00
   -3   -9    3     -2.23      0.00
   -2   -9    3      1.51      0.00
   -1   -9    3      1.47      0.00
    0   -9    3     -0.53      0.00
    2   -9    3      4.91      0.00
    3   -9    3     -1.75      0.00
    4   -9    3      5.15      0.00
    5   -9    3     -5.25      0.00
    6   -9    3     -2.87      0.00
    7   -9    3      3.83      0.00
    8   -9    3      2.67      0.00
    9   -9    3     -2.67      0.00
   10   -9    3     -0.74      0.00
   11   -9    3     -0.84      0.00
   12   -9    3      1.91      0.00
   13   -9    3      0.45      0.00
   14   -9    3     -0.83      0.00
   15   -9    3     -0.48      0.00
   -8   -8    3     -0.63      0.00
   -7   -8    3      1.81      0.00
   -6   -8    3     -1.68      0.00
   -5   -8    3     -0.23      0.00
   -4   -8    3      0.97      0.00
   -3   -8    3     -1.48      0.00
   -2   -8    3      5.13      0.00
   -1   -8    3     -6.63      0.00
    0   -8    3      0.21      0.00
    1   -8    3      3.24      0.00
    2   -8    3      2.18      0.00
    3   -8    3     -3.11      0.00
    4   -8    3      1.58      0.00
    5   -8    3     -7.07      0.00
    6   -8    3      5.13      0.00
    7   -8    3      6.95      0.00
    8   -8    3     -9.10      0.00
    9   -8    3      1.59      0.00
   10   -8    3      0.41      0.00
   11   -8    3      1.07      0.00
   12   -8    3      0.55      0.00
   13   -8    3     -1.30      0.00
   14   -8    3     -0.42      0.00
   15   -8    3      0.54      0.00
   -9   -7    3      0.11      0.00
   -8   -7    3      0.98      0.00
   -7   -7    3     -1.86      0.00
   -6   -7    3      0.08      0.00
   -5   -7    3      1.59      0.00
   -4   -7    3      0.00      0.00
   -3   -7    3     -1.42      0.00
   -2   -7    3      1.08      0.00
   -1   -7    3     -3.25      0.00
    0   -7    3      1.64      0.00
    1   -7    3      7.35      0.00
    2   -7    3     -4.98      0.00
    3   -7    3     -8.20      0.00
    4   -7    3      4.88      0.00
    5   -7    3      7.19      0.00
    6   -7    3     -4.97      0.00
    7   -7    3      1.04      0.00
    8   -7    3     -7.01      0.00
    9   -7    3      8.99      0.00
   10   -7    3     -2.78      0.00
   11   -7    3     -0.33      0.00
   12   -7    3     -0.11      0.00
   13   -7    3     -0.97      0.00
   14   -7    3      0.80      0.00
   15   -7    3      0.70      0.00
  -10   -6    3      0.61      0.00
   -9   -6    3     -1.77      0.00
   -8   -6    3      1.81      0.00
   -7   -6    3     -1.76      0.00
   -6   -6    3      0.18      0.00
   -5   -6    3      4.12      0.00
   -3   -6    3      0.50      0.00
   -2   -6    3      1.09      0.00
   -1   -6    3     -0.40      0.00
    0   -6    3     10.33      0.00
    1   -6    3    -14.30      0.00
    2   -6    3     -5.52      0.00
    3   -6    3     18.22      0.00
    4   -6    3     -8.29      0.00
    5   -6    3      3.49      0.00
    6   -6    3     -5.30      0.00
    7   -6    3      0.16      0.00
    8   -6    3      1.88      0.00
    9   -6    3      4.31      0.00
   10   -6    3     -6.36      0.00
   11   -6    3      2.19      0.00
   12   -6    3     -0.12      0.00
   13   -6    3      0.50      0.00
   14   -6    3      0.05      0.00
  -10   -5    3     -1.06      0.00
   -9   -5    3      1.16      0.00
   -8   -5    3     -0.47      0.00
   -7   -5    3     -0.63      0.00
   -6   -5    3      3.73      0.00
   -4   -5    3     -2.96      0.00
   -3   -5    3     10.26      0.00
   -2   -5    3     -6.28      0.00
   -1   -5    3      3.61      0.00
    0   -5    3     -2.75      0.00
    1   -5    3    -12.87      0.00
    2   -5    3     20.80      0.00
    3   -5    3     -0.93      0.00
    4   -5    3    -10.08      0.00
    5   -5    3      0.71      0.00
    6   -5    3     -0.17      0.00
    7   -5    3      7.10      0.00
    8   -5    3     -3.63      0.00
    9   -5    3     -2.44      0.00
   10   -5    3      0.79      0.00
   11   -5    3      1.41      0.00
   12   -5    3     -0.23      0.00
   13   -5    3      0.05      0.00
   14   -5    3     -0.19      0.00
  -11   -4    3     -0.74      0.00
  -10   -4    3      0.24      0.00
   -9   -4    3      0.69      0.00
   -8   -4    3      0.07      0.00
   -7   -4    3      0.84      0.00
   -6   -4    3     -3.37      0.00
   -5   -4    3      0.94      0.00
   -4   -4    3      2.78      0.00
   -2   -4    3     -2.22      0.00
   -1   -4    3    -14.54      0.00
    0   -4    3     16.87      0.00
    1   -4    3     -3.12      0.00
    2   -4    3     11.22      0.00
    3   -4    3    -20.99      0.00
    4   -4    3      4.08      0.00
    5   -4    3      7.36      0.00
    6   -4    3      1.41      0.00
    7   -4    3     -6.95      0.00
    8   -4    3      4.27      0.00
    9   -4    3     -3.99      0.00
   10   -4    3      3.54      0.00
   11   -4    3      0.51      0.00
   12   -4    3     -2.31      0.00
   13   -4    3      0.52      0.00
   14   -4    3      0.19      0.00
  -12   -3    3      0.38      0.00
  -11   -3    3     -1.39      0.00
  -10   -3    3      1.93      0.00
   -9   -3    3      1.85      0.00
   -8   -3    3     -5.55      0.00
   -7   -3    3      2.39      0.00
   -6   -3    3      3.20      0.00
   -5   -3    3     -5.82      0.00
   -3   -3    3    -12.46      0.00
   -2   -3    3     -8.65      0.00
   -1   -3    3     18.99      0.00
    0   -3    3      5.34      0.00
    1   -3    3    -20.69      0.00
    2   -3    3     16.50      0.00
    3   -3    3    -25.97      0.00
    4   -3    3     30.14      0.00
    5   -3    3    -10.30      0.00
    6   -3    3     -5.26      0.00
    7   -3    3      2.86      0.00
    8   -3    3      0.41      0.00
    9   -3    3      0.75      0.00
   10   -3    3      0.39      0.00
   11   -3    3     -1.91      0.00
   12   -3    3      0.25      0.00
   13   -3    3      0.86      0.00
  -13   -2    3      0.00      0.00
  -12   -2    3      0.86      0.00
  -11   -2    3     -1.19      0.00
  -10   -2    3      3.10      0.00
   -9   -2    3     -4.47      0.00
   -8   -2    3      1.06      0.00
   -7   -2    3      3.35      0.00
   -6   -2    3     -3.48      0.00
   -5   -2    3      6.64      0.00
   -4   -2    3     -8.53      0.00
   -3   -2    3    -13.69      0.00
   -2   -2    3     37.86      0.00
   -1   -2    3    -17.00      0.00
    0   -2    3    -14.03      0.00
    1   -2    3      9.15      0.00
    2   -2    3     -4.35      0.00
    3   -2    3     10.05      0.00
    4   -2    3      0.32      0.00
    5   -2    3    -11.38      0.00
    6   -2    3      4.69      0.00
    7   -2    3      3.49      0.00
    8   -2    3     -3.12      0.00
    9   -2    3      1.84      0.00
   10   -2    3     -1.81      0.00
   11   -2    3      0.09      0.00
   12   -2    3      0.94      0.00
   13   -2    3     -0.01      0.00
  -13   -1    3      0.55      0.00
  -12   -1    3     -0.16      0.00
  -11   -1    3      0.37      0.00
  -10   -1    3     -1.10      0.00
   -9   -1    3     -1.93      0.00
   -8   -1    3      4.79      0.00
   -7   -1    3      1.15      0.00
   -6   -1    3     -6.18      0.00
   -5   -1    3     -1.30      0.00
   -4   -1    3      0.25      0.00
   -3   -1    3     18.52      0.00
   -2   -1    3    -23.57      0.00
   -1   -1    3     19.49      0.00
    0   -1    3    -34.45      0.00
    2   -1    3     -2.47      0.00
    3   -1    3     -8.66      0.00
    4   -1    3     -1.66      0.00
    5   -1    3      2.28      0.00
    6   -1    3      2.74      0.00
    7   -1    3      0.73      0.00
    8   -1    3     -5.33      0.00
    9   -1    3      3.88      0.00
   10   -1    3     -0.81      0.00
   11   -1    3     -0.57      0.00
   12   -1    3      1.29      0.00
  -14    0    3      1.21      0.00
  -13    0    3      0.17      0.00
  -12    0    3     -2.09      0.00
  -11    0    3      0.55      0.00
  -10    0    3      0.85      0.00
   -9    0    3      0.15      0.00
   -8    0    3      2.06      0.00
   -7    0    3     -3.62      0.00
   -6    0    3     -9.31      0.00
   -5    0    3     24.23      0.00
   -4    0    3    -22.66      0.00
   -3    0    3     25.59      0.00
   -1    0    3      6.30      0.00
    0    0    3     25.66      0.00
    1    0    3     -6.37      0.00
    2    0    3    -21.65      0.00
    3    0    3     17.12      0.00
    4    0    3     -4.72      0.00
    5    0    3      0.31      0.00
    6    0    3      3.77      0.00
    7    0    3     -4.92      0.00
    8    0    3      0.99      0.00
    9    0    3      1.80      0.00
   10    0    3     -1.01      0.00
   11    0    3      0.39      0.00
   12    0    3     -0.21      0.00
  -14    1    3      0.49      0.00
  -13    1    3     -1.79      0.00
  -12    1    3      0.07      0.00
  -11    1    3      2.83      0.00
  -10    1    3     -2.64      0.00
   -9    1    3      2.83      0.00
   -8    1    3     -3.22      0.00
   -7    1    3     -7.09      0.00
   -6    1    3     16.48      0.00
   -5    1    3      0.61      0.00
   -4    1    3    -24.35      0.00
   -3    1    3     20.58      0.00
   -2    1    3    -15.68      0.00
   -1    1    3     23.42      0.00
    0    1    3     -8.44      0.00
    1    1    3    -14.46      0.00
    2    1    3     11.74      0.00
    3    1    3     -1.28      0.00
    4    1    3      0.99      0.00
    5    1    3     -0.07      0.00
    6    1    3     -2.66      0.00
    7    1    3      0.11      0.00
    8    1    3      3.59      0.00
    9    1    3     -2.49      0.00
   10    1    3     -0.07      0.00
   11    1    3      0.76      0.00
  -15    2    3      0.59      0.00
  -14    2    3     -1.00      0.00
  -13    2    3     -0.63      0.00
  -12    2    3      3.74      0.00
  -11    2    3     -3.38      0.00
  -10    2    3      2.06      0.00
   -9    2    3     -5.18      0.00
   -8    2    3      3.78      0.00
   -7    2    3      4.06      0.00
   -6    2    3      0.36      0.00
   -5    2    3    -11.54      0.00
   -4    2    3      0.23      0.00
   -3    2    3     14.11      0.00
   -2    2    3     -1.55      0.00
   -1    2    3     -4.15      0.00
    0    2    3     -7.31      0.00
    1    2    3      2.61      0.00
    2    2    3      9.42      0.00
    3    2    3     -5.18      0.00
    4    2    3     -2.38      0.00
    5    2    3      1.47      0.00
    6    2    3      0.86      0.00
    7    2    3     -1.03      0.00
    8    2    3      1.41      0.00
    9    2    3     -1.30      0.00
   10    2    3     -0.22      0.00
  -15    3    3      0.18      0.00
  -14    3    3      0.15      0.00
  -13    3    3     -0.70      0.00
  -12    3    3      3.76      0.00
  -11    3    3     -7.13      0.00
  -10    3    3      2.92      0.00
   -9    3    3      2.39      0.00
   -8    3    3      1.84      0.00
   -7    3    3     -3.93      0.00
   -6    3    3     -1.73      0.00
   -5    3    3     -6.11      0.00
   -4    3    3     20.67      0.00
   -3    3    3     -5.87      0.00
   -2    3    3    -18.78      0.00
   -1    3    3     17.32      0.00
    0    3    3     -7.95      0.00
    1    3    3      5.72      0.00
    2    3    3      1.74      0.00
    3    3    3     -9.49      0.00
    4    3    3      6.78      0.00
    5    3    3     -1.06      0.00
    6    3    3     -0.76      0.00
    7    3    3      1.06      0.00
    8    3    3     -1.19      0.00
    9    3    3     -0.10      0.00
  -15    4    3      0.63      0.00
  -14    4    3      0.78      0.00
  -13    4    3     -1.94      0.00
  -12    4    3     -0.13      0.00
  -11    4    3     -1.66      0.00
  -10    4    3      7.50      0.00
   -9    4    3     -5.46      0.00
   -8    4    3     -0.86      0.00
   -7    4    3      0.33      0.00
   -6    4    3     -2.92      0.00
   -5    4    3     13.13      0.00
   -4    4    3     -6.65      0.00
   -3    4    3     -9.90      0.00
   -2    4    3      3.28      0.00
   -1    4    3     12.41      0.00
    0    4    3    -11.29      0.00
    1    4    3      5.65      0.00
    2    4    3     -4.28      0.00
    3    4    3     -0.77      0.00
    4    4    3      6.02      0.00
    5    4    3     -4.89      0.00
    6    4    3      1.15      0.00
    7    4    3      0.13      0.00
    8    4    3     -0.26      0.00
    9    4    3      0.27      0.00
  -16    5    3      1.03      0.00
  -15    5    3     -1.85      0.00
  -14    5    3      0.19      0.00
  -13    5    3      0.22      0.00
  -12    5    3     -0.67      0.00
  -11    5    3      3.28      0.00
  -10    5    3      0.41      0.00
   -9    5    3     -7.03      0.00
   -8    5    3      1.04      0.00
   -7    5    3      9.18      0.00
   -6    5    3     -4.23      0.00
   -5    5    3     -0.73      0.00
   -4    5    3     -9.70      0.00
   -3    5    3     13.62      0.00
   -2    5    3     -4.68      0.00
   -1    5    3      2.92      0.00
    0    5    3     -6.32      0.00
    1    5    3      3.93      0.00
    2    5    3     -1.32      0.00
    3    5    3      0.86      0.00
    4    5    3      1.86      0.00
    5    5    3     -5.04      0.00
    6    5    3      4.22      0.00
    7    5    3     -1.16      0.00
    8    5    3     -0.43      0.00
  -16    6    3     -0.29      0.00
  -15    6    3     -1.57      0.00
  -14    6    3      1.13      0.00
  -13    6    3      1.73      0.00
  -12    6    3     -0.62      0.00
  -11    6    3      0.70      0.00
  -10    6    3     -6.20      0.00
   -9    6    3      5.00      0.00
   -8    6    3      5.42      0.00
   -7    6    3     -6.89      0.00
   -6    6    3     -2.00      0.00
   -5    6    3      5.39      0.00
   -4    6    3     -7.60      0.00
   -3    6    3     13.48      0.00
   -2    6    3     -9.17      0.00
   -1    6    3     -1.44      0.00
    0    6    3      1.67      0.00
    1    6    3      3.05      0.00
    2    6    3     -2.57      0.00
    3    6    3      0.11      0.00
    4    6    3      0.60      0.00
    5    6    3     -1.36      0.00
    6    6    3      1.96      0.00
    7    6    3     -1.24      0.00
  -16    7    3     -0.46      0.00
  -15    7    3      0.71      0.00
  -14    7    3      1.70      0.00
  -13    7    3     -1.14      0.00
  -12    7    3     -2.03      0.00
  -11    7    3      0.61      0.00
  -10    7    3      0.83      0.00
   -9    7    3      3.07      0.00
   -8    7    3     -1.42      0.00
   -7    7    3     -6.45      0.00
   -6    7    3      3.61      0.00
   -5    7    3      6.79      0.00
   -4    7    3     -7.47      0.00
   -3    7    3      3.72      0.00
   -2    7    3     -5.77      0.00
   -1    7    3      6.02      0.00
    0    7    3     -1.53      0.00
    1    7    3     -1.04      0.00
    2    7    3      0.28      0.00
    3    7    3      0.66      0.00
    4    7    3     -1.19      0.00
    5    7    3      1.12      0.00
    6    7    3     -0.16      0.00
  -16    8    3      0.45      0.00
  -15    8    3      1.10      0.00
  -14    8    3     -0.61      0.00
  -13    8    3     -3.28      0.00
  -12    8    3      3.05      0.00
  -11    8    3      0.88      0.00
  -10    8    3      0.34      0.00
   -9    8    3     -2.19      0.00
   -8    8    3     -2.65      0.00
   -7    8    3      3.87      0.00
   -6    8    3      2.71      0.00
   -5    8    3     -3.61      0.00
   -4    8    3     -3.11      0.00
   -3    8    3      6.23      0.00
   -2    8    3     -6.42      0.00
   -1    8    3      6.29      0.00
    0    8    3     -2.87      0.00
    1    8    3     -1.22      0.00
    2    8    3      1.01      0.00
    3    8    3      1.14      0.00
    4    8    3     -1.48      0.00
    5    8    3      0.74      0.00
  -16    9    3     -0.25      0.00
  -15    9    3     -0.05      0.00
  -14    9    3     -1.11      0.00
  -13    9    3      0.35      0.00
  -12    9    3      4.12      0.00
  -11    9    3     -4.73      0.00
  -10    9    3      0.72      0.00
   -9    9    3     -0.63      0.00
   -8    9    3      0.56      0.00
   -7    9    3      4.63      0.00
   -6    9    3     -6.37      0.00
   -5    9    3      0.83      0.00
   -4    9    3      1.99      0.00
   -3    9    3     -0.06      0.00
   -2    9    3     -0.91      0.00
   -1    9    3      1.46      0.00
    0    9    3     -3.16      0.00
    1    9    3      3.28      0.00
    2    9    3     -1.16      0.00
    3    9    3     -0.38      0.00
    4    9    3      0.54      0.00
  -16   10    3     -0.38      0.00
  -15   10    3     -1.21      0.00
  -14   10    3      2.45      0.00
  -13   10    3     -0.02      0.00
  -12   10    3     -1.58      0.00
  -11   10    3     -1.78      0.00
  -10   10    3      2.28      0.00
   -9   10    3      1.58      0.00
   -8   10    3     -1.83      0.00
   -7   10    3     -0.42      0.00
   -6   10    3     -0.74      0.00
   -5   10    3      1.18      0.00
   -4   10    3      1.26      0.00
   -3   10    3     -0.97      0.00
   -2   10    3     -1.52      0.00
   -1   10    3      2.54      0.00
    0   10    3     -2.59      0.00
    1   10    3      2.34      0.00
    2   10    3     -0.70      0.00
    3   10    3     -0.43      0.00
  -16   11    3      1.09      0.00
  -15   11    3      0.21      0.00
  -14   11    3     -0.82      0.00
  -13   11    3     -0.30      0.00
  -12   11    3     -0.89      0.00
  -11   11    3      1.41      0.00
  -10   11    3      1.26      0.00
   -9   11    3     -1.39      0.00
   -8   11    3     -1.29      0.00
   -7   11    3      1.19      0.00
   -6   11    3     -0.04      0.00
   -5   11    3      1.57      0.00
   -4   11    3     -1.59      0.00
   -3   11    3     -0.85      0.00
   -2   11    3      1.82      0.00
   -1   11    3     -0.67      0.00
    0   11    3     -0.01      0.00
    1   11    3      0.27      0.00
  -15   12    3     -0.65      0.00
  -14   12    3      0.07      0.00
  -13   12    3     -0.35      0.00
  -12   12    3      0.65      0.00
  -11   12    3      2.51      0.00
  -10   12    3     -4.33      0.00
   -9   12    3      0.41      0.00
   -8   12    3      3.35      0.00
   -7   12    3     -2.49      0.00
   -6   12    3      1.50      0.00
   -5   12    3     -0.80      0.00
   -4   12    3     -0.71      0.00
   -3   12    3      0.82      0.00
   -2   12    3      0.49      0.00
   -1   12    3     -0.86      0.00
    0   12    3      0.56      0.00
  -15   13    3     -0.69      0.00
  -14   13    3      0.96      0.00
  -13   13    3      0.51      0.00
  -12   13    3     -0.70      0.00
  -11   13    3     -0.40      0.00
  -10   13    3      0.23      0.00
   -9   13    3      0.44      0.00
   -8   13    3      0.14      0.00
   -7   13    3      0.11      0.00
   -6   13    3     -0.46      0.00
   -5   13    3     -0.73      0.00
   -4   13    3      1.08      0.00
   -3   13    3      0.14      0.00
   -2   13    3     -0.73      0.00
  -14   14    3      0.63      0.00
  -13   14    3     -0.57      0.00
  -12   14    3     -0.64      0.00
  -11   14    3      0.82      0.00
  -10   14    3     -0.30      0.00
   -9   14    3      1.81      0.00
   -8   14    3     -2.35      0.00
   -7   14    3     -0.07      0.00
   -6   14    3      1.14      0.00
   -5   14    3     -0.45      0.00
   -4   14    3      0.20      0.00
  -12   15    3     -0.14      0.00
  -11   15    3      0.65      0.00
  -10   15    3     -0.68      0.00
   -9   15    3      0.11      0.00
   -8   15    3     -0.88      0.00
   -7   15    3      1.34      0.00
    7  -17    4     -0.91      0.00
    8  -17    4      0.49      0.00
    9  -17    4      0.07      0.00
   10  -17    4      0.41      0.00
    3  -16    4     -1.07      0.00
    4  -16    4      0.79      0.00
    5  -16    4      0.21      0.00
    6  -16    4     -1.92      0.00
    7  -16    4      1.68      0.00
    8  -16    4     -0.07      0.00
    9  -16    4      0.28      0.00
   10  -16    4     -0.39      0.00
   11  -16    4     -0.67      0.00
   12  -16    4      0.87      0.00
    1  -15    4     -0.41      0.00
    2  -15    4      0.32      0.00
    3  -15    4      0.49      0.00
    4  -15    4     -1.10      0.00
    5  -15    4      0.18      0.00
    6  -15    4      0.27      0.00
    7  -15    4      0.48      0.00
    8  -15    4      0.86      0.00
    9  -15    4     -1.99      0.00
   10  -15    4      0.55      0.00
   11  -15    4      0.16      0.00
   12  -15    4      0.49      0.00
   13  -15    4     -0.04      0.00
   -1  -14    4      0.25      0.00
    0  -14    4     -0.21      0.00
    1  -14    4      0.45      0.00
    2  -14    4      0.66      0.00
    3  -14    4     -2.27      0.00
    4  -14    4      1.75      0.00
    5  -14    4     -0.80      0.00
    6  -14    4      1.80      0.00
    7  -14    4     -0.22      0.00
    8  -14    4     -3.09      0.00
    9  -14    4      1.69      0.00
   10  -14    4      1.56      0.00
   11  -14    4     -1.11      0.00
   12  -14    4      0.04      0.00
   13  -14    4     -0.80      0.00
   14  -14    4      0.80      0.00
   -2  -13    4      1.35      0.00
   -1  -13    4     -2.03      0.00
    0  -13    4      2.70      0.00
    1  -13    4     -1.09      0.00
    2  -13    4     -1.54      0.00
    3  -13    4      0.69      0.00
    4  -13    4      2.41      0.00
    5  -13    4     -1.79      0.00
    6  -13    4      0.07      0.00
    7  -13    4     -1.29      0.00
    8  -13    4      0.32      0.00
    9  -13    4      3.05      0.00
   10  -13    4     -2.50      0.00
   11  -13    4     -0.32      0.00
   12  -13    4      0.35      0.00
   13  -13    4      0.05      0.00
   14  -13    4      0.51      0.00
   -4  -12    4     -1.00      0.00
   -3  -12    4      0.88      0.00
   -2  -12    4      0.83      0.00
   -1  -12    4     -0.89      0.00
    0  -12    4      0.28      0.00
    1  -12    4     -1.92      0.00
    2  -12    4      2.77      0.00
    3  -12    4     -0.65      0.00
    4  -12    4      0.72      0.00
    5  -12    4     -2.51      0.00
    6  -12    4     -0.49      0.00
    7  -12    4      3.37      0.00
    8  -12    4     -1.31      0.00
    9  -12    4      1.40      0.00
   10  -12    4     -4.55      0.00
   11  -12    4      2.78      0.00
   12  -12    4      1.28      0.00
   13  -12    4     -1.11      0.00
   14  -12    4     -0.47      0.00
   -5  -11    4     -0.25      0.00
   -4  -11    4     -0.35      0.00
   -2  -11    4     -0.65      0.00
   -1  -11    4     -2.21      0.00
    0  -11    4      3.49      0.00
    1  -11    4     -3.42      0.00
    2  -11    4      4.27      0.00
    3  -11    4     -1.91      0.00
    4  -11    4     -4.40      0.00
    5  -11    4      4.45      0.00
    6  -11    4      0.67      0.00
    7  -11    4      0.23      0.00
    8  -11    4     -3.48      0.00
    9  -11    4      1.15      0.00
   10  -11    4      0.61      0.00
   11  -11    4      1.80      0.00
   12  -11    4     -1.72      0.00
   13  -11    4     -0.45      0.00
   14  -11    4      0.27      0.00
   15  -11    4      0.57      0.00
   -6  -10    4      0.42      0.00
   -5  -10    4      0.15      0.00
   -4  -10    4      0.28      0.00
   -3  -10    4     -0.24      0.00
   -2  -10    4     -1.43      0.00
   -1  -10    4      0.70      0.00
    0  -10    4      3.07      0.00
    1  -10    4     -3.78      0.00
    2  -10    4      2.53      0.00
    3  -10    4     -5.02      0.00
    4  -10    4      3.70      0.00
    5  -10    4      4.54      0.00
    6  -10    4     -5.61      0.00
    7  -10    4     -0.72      0.00
    8  -10    4      1.50      0.00
    9  -10    4      0.43      0.00
   10  -10    4      1.92      0.00
   11  -10    4     -2.05      0.00
   12  -10    4     -1.43      0.00
   13  -10    4      1.74      0.00
   14  -10    4      0.49      0.00
   15  -10    4     -0.80      0.00
   -7   -9    4      1.64      0.00
   -6   -9    4     -0.97      0.00
   -5   -9    4     -0.20      0.00
   -4   -9    4      0.77      0.00
   -3   -9    4     -1.52      0.00
   -2   -9    4      0.82      0.00
   -1   -9    4      2.30      0.00
    0   -9    4     -0.83      0.00
    1   -9    4     -6.10      0.00
    2   -9    4      6.55      0.00
    3   -9    4     -2.40      0.00
    4   -9    4      5.05      0.00
    5   -9    4     -5.45      0.00
    6   -9    4     -2.32      0.00
    7   -9    4      3.76      0.00
    8   -9    4      2.66      0.00
    9   -9    4     -3.28      0.00
   10   -9    4     -0.09      0.00
   11   -9    4     -0.87      0.00
   12   -9    4      1.64      0.00
   13   -9    4      0.48      0.00
   14   -9    4     -0.75      0.00
   -8   -8    4     -0.82      0.00
   -7   -8    4      2.29      0.00
   -6   -8    4     -2.51      0.00
   -5   -8    4      0.65      0.00
   -4   -8    4      0.66      0.00
   -3   -8    4     -1.51      0.00
   -2   -8    4      5.69      0.00
   -1   -8    4     -7.74      0.00
    0   -8    4      0.76      0.00
    1   -8    4      2.97      0.00
    2   -8    4      3.60      0.00
    3   -8    4     -5.48      0.00
    4   -8    4      3.56      0.00
    5   -8    4     -8.68      0.00
    6   -8    4      8.14      0.00
    7   -8    4      2.56      0.00
    8   -8    4     -5.85      0.00
    9   -8    4      0.26      0.00
   10   -8    4      1.00      0.00
   11   -8    4      0.62      0.00
   12   -8    4      0.62      0.00
   13   -8    4     -1.43      0.00
   14   -8    4      0.09      0.00
   -9   -7    4      0.62      0.00
   -8   -7    4      0.48      0.00
   -7   -7    4     -1.53      0.00
   -6   -7    4      0.08      0.00
   -5   -7    4      1.39      0.00
   -4   -7    4      0.51      0.00
   -3   -7    4     -1.83      0.00
   -2   -7    4      0.74      0.00
   -1   -7    4     -3.21      0.00
    0   -7    4      2.83      0.00
    1   -7    4      5.89      0.00
    2   -7    4     -3.83      0.00
    3   -7    4    -10.41      0.00
    4   -7    4      9.30      0.00
    5   -7    4      2.39      0.00
    6   -7    4     -2.28      0.00
    7   -7    4     -0.70      0.00
    8   -7    4     -4.83      0.00
    9   -7    4      7.06      0.00
   10   -7    4     -1.74      0.00
   11   -7    4     -1.15      0.00
   12   -7    4      0.68      0.00
   13   -7    4     -1.27      0.00
   14   -7    4      0.94      0.00
  -10   -6    4      0.61      0.00
   -9   -6    4     -1.99      0.00
   -8   -6    4      2.12      0.00
   -7   -6    4     -1.83      0.00
   -6   -6    4      0.21      0.00
   -5   -6    4      3.97      0.00
   -4   -6    4     -4.82      0.00
   -3   -6    4     -1.33      0.00
   -2   -6    4      2.67      0.00
   -1   -6    4      0.88      0.00
    0   -6    4      6.18      0.00
    1   -6    4     -9.77      0.00
    2   -6    4     -8.16      0.00
    3   -6    4     18.57      0.00
    4   -6    4     -7.00      0.00
    5   -6    4      0.60      0.00
    6   -6    4     -3.01      0.00
    7   -6    4      0.40      0.00
    8   -6    4      0.64      0.00
    9   -6    4      4.80      0.00
   10   -6    4     -6.50      0.00
   11   -6    4      2.48      0.00
   12   -6    4     -0.01      0.00
   13   -6    4     -0.04      0.00
   14   -6    4      0.38      0.00
  -11   -5    4      0.30      0.00
  -10   -5    4     -1.22      0.00
   -9   -5    4      0.59      0.00
   -8   -5    4      0.70      0.00
   -7   -5    4     -1.99      0.00
   -6   -5    4      4.98      0.00
   -5   -5    4     -5.53      0.00
   -4   -5    4     -4.29      0.00
   -3   -5    4     14.06      0.00
   -2   -5    4    -10.73      0.00
   -1   -5    4      7.96      0.00
    0   -5    4     -8.60      0.00
    1   -5    4     -4.97      0.00
    2   -5    4     13.03      0.00
    3   -5    4      4.75      0.00
    4   -5    4    -15.74      0.00
    5   -5    4      6.96      0.00
    6   -5    4     -4.06      0.00
    7   -5    4      8.70      0.00
    8   -5    4     -5.42      0.00
    9   -5    4     -0.14      0.00
   10   -5    4     -0.61      0.00
   11   -5    4      1.84      0.00
   12   -5    4     -0.41      0.00
   13   -5    4      0.13      0.00
  -11   -4    4     -1.16      0.00
   -9   -4    4      0.29      0.00
   -8   -4    4      0.42      0.00
   -7   -4    4      0.54      0.00
   -6   -4    4     -3.73      0.00
   -5   -4    4      1.38      0.00
   -4   -4    4      2.58      0.00
   -3   -4    4      4.56      0.00
   -2   -4    4     -7.78      0.00
   -1   -4    4     -5.06      0.00
    0   -4    4      4.34      0.00
    1   -4    4     11.45      0.00
    2   -4    4     -4.40      0.00
    3   -4    4     -8.49      0.00
    4   -4    4     -1.62      0.00
    5   -4    4     10.12      0.00
    6   -4    4     -2.18      0.00
    7   -4    4     -3.47      0.00
    8   -4    4      2.06      0.00
    9   -4    4     -2.29      0.00
   10   -4    4      2.26      0.00
   11   -4    4      0.82      0.00
   12   -4    4     -1.80      0.00
   13   -4    4      0.07      0.00
  -12   -3    4     -0.13      0.00
  -11   -3    4     -0.94      0.00
  -10   -3    4      1.78      0.00
   -9   -3    4      1.61      0.00
   -8   -3    4     -4.96      0.00
   -7   -3    4      0.91      0.00
   -6   -3    4      4.99      0.00
   -5   -3    4     -5.41      0.00
   -3   -3    4     -7.19      0.00
   -2   -3    4    -14.08      0.00
   -1   -3    4     24.23      0.00
    0   -3    4      1.09      0.00
    1   -3    4    -18.57      0.00
    2   -3    4     13.82      0.00
    3   -3    4    -18.17      0.00
    4   -3    4     21.35      0.00
    5   -3    4     -6.72      0.00
    6   -3    4     -4.70      0.00
    7   -3    4      1.57      0.00
    8   -3    4      1.88      0.00
    9   -3    4     -0.86      0.00
   10   -3    4      1.26      0.00
   11   -3    4     -1.85      0.00
   12   -3    4      0.06      0.00
   13   -3    4      0.80      0.00
  -13   -2    4      0.34      0.00
  -12   -2    4      0.75      0.00
  -11   -2    4     -1.35      0.00
  -10   -2    4      3.20      0.00
   -9   -2    4     -4.51      0.00
   -8   -2    4      1.13      0.00
   -7   -2    4      3.06      0.00
   -6   -2    4     -1.58      0.00
   -5   -2    4      2.37      0.00
   -4   -2    4     -2.56      0.00
   -3   -2    4    -19.70      0.00
   -1   -2    4    -21.75      0.00
    0   -2    4    -10.88      0.00
    1   -2    4      9.03      0.00
    2   -2    4     -2.26      0.00
    3   -2    4      4.42      0.00
    4   -2    4      4.38      0.00
    5   -2    4    -13.33      0.00
    6   -2    4      7.32      0.00
    7   -2    4      0.60      0.00
    8   -2    4     -1.28      0.00
    9   -2    4      0.64      0.00
   10   -2    4     -1.05      0.00
   11   -2    4     -0.03      0.00
   12   -2    4      0.64      0.00
  -13   -1    4      0.62      0.00
  -12   -1    4      0.03      0.00
  -11   -1    4     -0.06      0.00
  -10   -1    4     -0.46      0.00
   -9   -1    4     -3.18      0.00
   -8   -1    4      7.86      0.00
   -7   -1    4     -3.37      0.00
   -6   -1    4     -1.39      0.00
   -5   -1    4     -7.09      0.00
   -4   -1    4      8.85      0.00
   -3   -1    4      7.72      0.00
   -2   -1    4    -12.41      0.00
   -1   -1    4      7.45      0.00
    0   -1    4    -20.94      0.00
    1   -1    4     24.40      0.00
    2   -1    4     -2.99      0.00
    3   -1    4     -6.83      0.00
    4   -1    4     -0.08      0.00
    5   -1    4      0.10      0.00
    6   -1    4      4.09      0.00
    7   -1    4     -1.07      0.00
    8   -1    4     -3.47      0.00
    9   -1    4      2.89      0.00
   10   -1    4     -0.53      0.00
   11   -1    4     -0.58      0.00
   12   -1    4      0.89      0.00
  -14    0    4      1.49      0.00
  -13    0    4     -0.30      0.00
  -12    0    4     -1.55      0.00
  -11    0    4      0.06      0.00
  -10    0    4      1.58      0.00
   -9    0    4     -0.61      0.00
   -8    0    4      2.87      0.00
   -7    0    4     -5.12      0.00
   -6    0    4     -5.90      0.00
   -5    0    4     17.92      0.00
   -4    0    4    -13.19      0.00
   -3    0    4     13.98      0.00
   -2    0    4    -26.39      0.00
   -1    0    4     12.30      0.00
    0    0    4      9.05      0.00
    1    0    4      5.00      0.00
    2    0    4    -24.01      0.00
    3    0    4     16.89      0.00
    4    0    4     -3.87      0.00
    5    0    4     -1.28      0.00
    6    0    4      4.28      0.00
    7    0    4     -4.43      0.00
    8    0    4      0.75      0.00
    9    0    4      1.67      0.00
   10    0    4     -0.83      0.00
   11    0    4      0.08      0.00
  -14    1    4      0.93      0.00
  -13    1    4     -1.85      0.00
  -12    1    4     -0.35      0.00
  -11    1    4      3.80      0.00
  -10    1    4     -3.69      0.00
   -9    1    4      3.23      0.00
   -8    1    4     -3.32      0.00
   -7    1    4     -6.42      0.00
   -6    1    4     15.43      0.00
   -5    1    4      1.55      0.00
   -4    1    4    -26.81      0.00
   -3    1    4     26.34      0.00
   -2    1    4    -21.50      0.00
   -1    1    4     26.81      0.00
    0    1    4    -14.61      0.00
    1    1    4     -4.75      0.00
    2    1    4      3.88      0.00
    3    1    4      3.74      0.00
    4    1    4     -2.82      0.00
    5    1    4      1.54      0.00
    6    1    4     -2.00      0.00
    7    1    4     -0.72      0.00
    8    1    4      3.90      0.00
    9    1    4     -2.88      0.00
   10    1    4      0.35      0.00
  -15    2    4      0.57      0.00
  -14    2    4     -0.96      0.00
  -13    2    4     -0.50      0.00
  -12    2    4      3.23      0.00
  -11    2    4     -2.18      0.00
  -10    2    4      0.15      0.00
   -9    2    4     -3.06      0.00
   -8    2    4      1.79      0.00
   -7    2    4      5.88      0.00
   -6    2    4     -1.96      0.00
   -5    2    4     -9.05      0.00
   -4    2    4     -0.83      0.00
   -3    2    4     16.10      0.00
   -2    2    4     -8.74      0.00
   -1    2    4      3.80      0.00
    0    2    4    -11.94      0.00
    1    2    4      8.02      0.00
    2    2    4      2.61      0.00
    3    2    4     -1.28      0.00
    4    2    4     -3.37      0.00
    5    2    4      2.05      0.00
    6    2    4      0.77      0.00
    7    2    4     -1.72      0.00
    8    2    4      2.02      0.00
    9    2    4     -1.46      0.00
   10    2    4      0.01      0.00
  -15    3    4      0.30      0.00
  -14    3    4     -0.03      0.00
  -13    3    4     -0.31      0.00
  -12    3    4      3.22      0.00
  -11    3    4     -6.94      0.00
  -10    3    4      2.98      0.00
   -8    3    4      1.55      0.00
   -7    3    4     -4.92      0.00
   -6    3    4     -0.16      0.00
   -5    3    4     -5.01      0.00
   -4    3    4     16.90      0.00
   -3    3    4     -5.29      0.00
   -2    3    4    -15.33      0.00
   -1    3    4     15.19      0.00
    0    3    4     -7.94      0.00
    1    3    4      6.56      0.00
    2    3    4     -1.38      0.00
    3    3    4     -4.60      0.00
    4    3    4      3.27      0.00
    5    3    4      0.31      0.00
    6    3    4     -0.88      0.00
    7    3    4      0.39      0.00
    8    3    4     -0.40      0.00
    9    3    4     -0.12      0.00
  -15    4    4      0.80      0.00
  -14    4    4      1.02      0.00
  -13    4    4     -2.74      0.00
  -12    4    4      0.79      0.00
  -11    4    4     -2.55      0.00
  -10    4    4      8.40      0.00
   -9    4    4     -6.52      0.00
   -8    4    4      0.51      0.00
   -7    4    4     -1.85      0.00
   -6    4    4      1.44      0.00
   -5    4    4      6.26      0.00
   -4    4    4     -1.18      0.00
   -3    4    4    -12.00      0.00
   -2    4    4      5.43      0.00
   -1    4    4     10.36      0.00
    0    4    4    -12.22      0.00
    1    4    4      7.95      0.00
    2    4    4     -5.50      0.00
    3    4    4      0.50      0.00
    4    4    4      4.07      0.00
    5    4    4     -3.35      0.00
    6    4    4      0.42      0.00
    7    4    4      0.50      0.00
    8    4    4     -0.32      0.00
  -16    5    4      0.91      0.00
  -15    5    4     -1.76      0.00
  -14    5    4      0.17      0.00
  -13    5    4     -0.29      0.00
  -12    5    4      0.59      0.00
  -11    5    4      1.63      0.00
  -10    5    4      1.87      0.00
   -9    5    4     -8.79      0.00
   -8    5    4      3.74      0.00
   -7    5    4      6.41      0.00
   -6    5    4     -2.55      0.00
   -5    5    4     -3.59      0.00
   -4    5    4     -3.20      0.00
   -3    5    4      6.97      0.00
   -2    5    4     -1.41      0.00
   -1    5    4      1.63      0.00
    0    5    4     -6.00      0.00
    1    5    4      5.45      0.00
    2    5    4     -3.55      0.00
    3    5    4      2.38      0.00
    4    5    4      0.70      0.00
    5    5    4     -3.94      0.00
    6    5    4      3.66      0.00
    7    5    4     -1.03      0.00
  -16    6    4     -0.33      0.00
  -15    6    4     -1.78      0.00
  -14    6    4      1.31      0.00
  -13    6    4      1.74      0.00
  -12    6    4     -0.66      0.00
  -11    6    4      0.30      0.00
  -10    6    4     -5.41      0.00
   -9    6    4      4.58      0.00
   -8    6    4      5.27      0.00
   -7    6    4     -7.41      0.00
   -6    6    4     -0.03      0.00
   -5    6    4      2.87      0.00
   -4    6    4     -3.90      0.00
   -3    6    4      8.45      0.00
   -2    6    4     -5.86      0.00
   -1    6    4     -1.63      0.00
    0    6    4      1.16      0.00
    1    6    4      3.17      0.00
    2    6    4     -3.09      0.00
    3    6    4      0.83      0.00
    4    6    4      0.37      0.00
    5    6    4     -1.23      0.00
    6    6    4      1.56      0.00
  -16    7    4     -0.86      0.00
  -15    7    4      1.35      0.00
  -14    7    4      1.10      0.00
  -13    7    4     -0.82      0.00
  -12    7    4     -2.45      0.00
  -11    7    4      1.39      0.00
  -10    7    4      0.29      0.00
   -9    7    4      3.36      0.00
   -8    7    4     -2.31      0.00
   -7    7    4     -5.24      0.00
   -6    7    4      4.40      0.00
   -5    7    4      3.87      0.00
   -4    7    4     -4.87      0.00
   -3    7    4      1.72      0.00
   -2    7    4     -3.20      0.00
    0    7    4     -1.05      0.00
    1    7    4     -0.82      0.00
    2    7    4      0.28      0.00
    3    7    4      0.58      0.00
    4    7    4     -0.99      0.00
    5    7    4      0.62      0.00
  -16    8    4      0.23      0.00
  -15    8    4      1.43      0.00
  -14    8    4     -1.49      0.00
  -13    8    4     -1.80      0.00
  -12    8    4      1.72      0.00
  -11    8    4      2.23      0.00
  -10    8    4     -1.32      0.00
   -9    8    4     -1.17      0.00
   -8    8    4     -1.87      0.00
   -7    8    4      2.63      0.00
   -6    8    4      2.79      0.00
   -5    8    4     -3.45      0.00
   -4    8    4     -2.37      0.00
   -3    8    4      5.07      0.00
   -2    8    4     -5.03      0.00
   -1    8    4      4.66      0.00
    0    8    4     -1.59      0.00
    1    8    4     -1.73      0.00
    2    8    4      1.09      0.00
    3    8    4      1.02      0.00
    4    8    4     -1.45      0.00
  -16    9    4     -0.69      0.00
  -15    9    4      0.82      0.00
  -14    9    4     -2.11      0.00
  -13    9    4      1.35      0.00
  -12    9    4      3.52      0.00
  -11    9    4     -4.57      0.00
  -10    9    4      0.44      0.00
   -9    9    4      0.36      0.00
   -8    9    4     -0.27      0.00
   -7    9    4      4.26      0.00
   -6    9    4     -5.69      0.00
   -5    9    4      0.68      0.00
   -4    9    4      2.39      0.00
   -3    9    4     -0.97      0.00
   -2    9    4     -0.32      0.00
   -1    9    4      1.03      0.00
    0    9    4     -2.20      0.00
    1    9    4      2.14      0.00
    2    9    4     -0.93      0.00
    3    9    4      0.02      0.00
  -16   10    4     -0.47      0.00
  -15   10    4     -0.53      0.00
  -14   10    4      1.82      0.00
  -13   10    4      0.09      0.00
  -12   10    4     -1.73      0.00
  -11   10    4     -1.35      0.00
  -10   10    4      2.38      0.00
   -9   10    4      0.84      0.00
   -8   10    4     -1.80      0.00
   -7   10    4      0.44      0.00
   -6   10    4     -1.33      0.00
   -5   10    4      1.10      0.00
   -4   10    4      1.50      0.00
   -3   10    4     -1.44      0.00
   -2   10    4     -0.63      0.00
   -1   10    4      1.54      0.00
    0   10    4     -2.14      0.00
    1   10    4      2.27      0.00
    2   10    4     -0.87      0.00
  -16   11    4      0.67      0.00
  -15   11    4      0.58      0.00
  -14   11    4     -0.88      0.00
  -13   11    4     -0.60      0.00
  -12   11    4     -0.34      0.00
  -11   11    4      0.98      0.00
  -10   11    4      0.93      0.00
   -9   11    4     -0.54      0.00
   -8   11    4     -2.29      0.00
   -7   11    4      2.14      0.00
   -6   11    4     -0.31      0.00
   -5   11    4      0.67      0.00
   -4   11    4     -0.53      0.00
   -3   11    4     -1.10      0.00
   -2   11    4      1.44      0.00
   -1   11    4     -0.42      0.00
    0   11    4     -0.11      0.00
  -15   12    4     -0.61      0.00
  -14   12    4     -0.12      0.00
  -13   12    4      0.10      0.00
  -12   12    4      0.23      0.00
  -11   12    4      2.37      0.00
  -10   12    4     -4.09      0.00
   -9   12    4      0.70      0.00
   -8   12    4      2.87      0.00
   -7   12    4     -2.44      0.00
   -6   12    4      1.54      0.00
   -5   12    4     -0.68      0.00
   -4   12    4     -0.51      0.00
   -3   12    4      0.16      0.00
   -2   12    4      1.02      0.00
   -1   12    4     -0.93      0.00
  -14   13    4      0.71      0.00
  -13   13    4      0.42      0.00
  -12   13    4     -0.59      0.00
  -11   13    4     -0.20      0.00
  -10   13    4      0.14      0.00
   -9   13    4      0.18      0.00
   -8   13    4      0.56      0.00
   -7   13    4     -0.64      0.00
   -6   13    4      0.65      0.00
   -5   13    4     -1.45      0.00
   -4   13    4      1.29      0.00
   -3   13    4     -0.04      0.00
  -13   14    4     -0.20      0.00
  -12   14    4     -0.62      0.00
  -11   14    4      0.49      0.00
  -10   14    4      0.15      0.00
   -9   14    4      1.03      0.00
   -8   14    4     -1.28      0.00
   -7   14    4     -0.67      0.00
   -6   14    4      1.28      0.00
    6  -17    5      0.63      0.00
    7  -17    5     -1.79      0.00
    8  -17    5      0.89      0.00
    9  -17    5      0.26      0.00
   10  -17    5      0.17      0.00
    3  -16    5     -1.50      0.00
    4  -16    5      1.30      0.00
    5  -16    5     -0.47      0.00
    6  -16    5     -1.47      0.00
    7  -16    5      1.51      0.00
    8  -16    5     -0.01      0.00
    9  -16    5      0.23      0.00
   10  -16    5     -0.61      0.00
   11  -16    5     -0.31      0.00
   12  -16    5      0.60      0.00
    1  -15    5     -0.20      0.00
    2  -15    5      0.31      0.00
    3  -15    5      0.33      0.00
    4  -15    5     -0.91      0.00
    5  -15    5     -0.47      0.00
    6  -15    5      0.99      0.00
    7  -15    5      0.39      0.00
    8  -15    5      0.45      0.00
    9  -15    5     -1.81      0.00
   10  -15    5      0.38      0.00
   11  -15    5      0.85      0.00
   12  -15    5     -0.24      0.00
   13  -15    5      0.21      0.00
   -1  -14    5      0.62      0.00
    0  -14    5     -0.40      0.00
    1  -14    5      0.31      0.00
    2  -14    5      0.79      0.00
    3  -14    5     -2.49      0.00
    4  -14    5      1.82      0.00
    5  -14    5     -0.56      0.00
    6  -14    5      1.55      0.00
    7  -14    5     -0.45      0.00
    8  -14    5     -2.55      0.00
    9  -14    5      1.30      0.00
   10  -14    5      1.96      0.00
   11  -14    5     -1.52      0.00
   12  -14    5     -0.09      0.00
   13  -14    5     -0.12      0.00
   -3  -13    5     -0.79      0.00
   -2  -13    5      1.35      0.00
   -1  -13    5     -1.86      0.00
    0  -13    5      2.22      0.00
    1  -13    5     -0.61      0.00
    2  -13    5     -2.12      0.00
    3  -13    5      0.92      0.00
    4  -13    5      3.00      0.00
    5  -13    5     -2.68      0.00
    6  -13    5      0.69      0.00
    7  -13    5     -1.80      0.00
    8  -13    5      1.12      0.00
    9  -13    5      2.32      0.00
   10  -13    5     -2.18      0.00
   11  -13    5     -0.39      0.00
   12  -13    5      0.24      0.00
   13  -13    5      0.33      0.00
   14  -13    5      0.31      0.00
   -4  -12    5     -0.82      0.00
   -3  -12    5      0.59      0.00
   -2  -12    5      0.69      0.00
   -1  -12    5     -0.56      0.00
    0  -12    5     -0.11      0.00
    1  -12    5     -1.73      0.00
    2  -12    5      2.76      0.00
    3  -12    5     -0.50      0.00
    4  -12    5      0.73      0.00
    5  -12    5     -3.13      0.00
    6  -12    5      0.44      0.00
    7  -12    5      2.89      0.00
    8  -12    5     -1.13      0.00
    9  -12    5      0.82      0.00
   10  -12    5     -4.04      0.00
   11  -12    5      3.17      0.00
   12  -12    5      0.43      0.00
   13  -12    5     -0.78      0.00
   14  -12    5     -0.31      0.00
   -5  -11    5     -0.50      0.00
   -4  -11    5     -0.18      0.00
   -3  -11    5      1.43      0.00
   -2  -11    5     -0.97      0.00
   -1  -11    5     -1.73      0.00
    0  -11    5      2.68      0.00
    1  -11    5     -2.13      0.00
    2  -11    5      3.46      0.00
    3  -11    5     -1.97      0.00
    4  -11    5     -4.10      0.00
    5  -11    5      4.38      0.00
    6  -11    5      0.62      0.00
    7  -11    5      0.52      0.00
    8  -11    5     -4.66      0.00
    9  -11    5      3.08      0.00
   10  -11    5     -1.05      0.00
   11  -11    5      2.72      0.00
   12  -11    5     -2.15      0.00
   13  -11    5     -0.15      0.00
   14  -11    5      0.02      0.00
   -6  -10    5      0.93      0.00
   -5  -10    5     -0.55      0.00
   -4  -10    5      0.60      0.00
   -3  -10    5     -0.11      0.00
   -2  -10    5     -1.98      0.00
   -1  -10    5      1.51      0.00
    0  -10    5      2.55      0.00
    1  -10    5     -3.01      0.00
    2  -10    5      0.87      0.00
    3  -10    5     -3.12      0.00
    4  -10    5      2.26      0.00
    5  -10    5      5.92      0.00
    6  -10    5     -7.63      0.00
    7  -10    5      1.38      0.00
    8  -10    5      0.11      0.00
    9  -10    5      1.85      0.00
   10  -10    5     -0.05      0.00
   11  -10    5     -0.35      0.00
   12  -10    5     -2.19      0.00
   13  -10    5      2.15      0.00
   14  -10    5     -0.05      0.00
   -7   -9    5      1.14      0.00
   -6   -9    5     -0.32      0.00
   -5   -9    5     -0.58      0.00
   -4   -9    5      0.43      0.00
   -3   -9    5     -0.53      0.00
   -2   -9    5     -0.50      0.00
   -1   -9    5      4.25      0.00
    0   -9    5     -2.78      0.00
    1   -9    5     -5.14      0.00
    2   -9    5      5.93      0.00
    3   -9    5     -0.80      0.00
    4   -9    5      2.53      0.00
    5   -9    5     -3.36      0.00
    6   -9    5     -3.57      0.00
    7   -9    5      5.17      0.00
    8   -9    5      1.30      0.00
    9   -9    5     -2.75      0.00
   10   -9    5     -0.15      0.00
   11   -9    5     -0.37      0.00
   12   -9    5      0.79      0.00
   13   -9    5      0.99      0.00
   14   -9    5     -0.88      0.00
   -8   -8    5     -0.65      0.00
   -7   -8    5      2.39      0.00
   -6   -8    5     -3.04      0.00
   -5   -8    5      1.28      0.00
   -4   -8    5      0.39      0.00
   -3   -8    5     -1.03      0.00
   -2   -8    5      5.13      0.00
   -1   -8    5     -7.17      0.00
    0   -8    5     -0.57      0.00
    1   -8    5      4.87      0.00
    2   -8    5      2.35      0.00
    3   -8    5     -5.14      0.00
    4   -8    5      3.12      0.00
    5   -8    5     -7.83      0.00
    6   -8    5      8.96      0.00
    7   -8    5     -0.28      0.00
    8   -8    5     -3.51      0.00
    9   -8    5     -0.43      0.00
   10   -8    5      0.99      0.00
   11   -8    5      0.73      0.00
   12   -8    5      0.25      0.00
   13   -8    5     -1.23      0.00
   14   -8    5      0.28      0.00
   -9   -7    5      0.87      0.00
   -8   -7    5      0.15      0.00
   -7   -7    5     -1.09      0.00
   -6   -7    5     -0.35      0.00
   -5   -7    5      1.89      0.00
   -4   -7    5      0.39      0.00
   -3   -7    5     -1.74      0.00
   -2   -7    5      0.08      0.00
   -1   -7    5     -2.94      0.00
    0   -7    5      4.03      0.00
    1   -7    5      4.07      0.00
    2   -7    5     -2.83      0.00
    3   -7    5    -11.25      0.00
    4   -7    5     12.32      0.00
    5   -7    5     -2.04      0.00
    6   -7    5      1.00      0.00
    7   -7    5     -3.40      0.00
    8   -7    5     -1.59      0.00
    9   -7    5      4.17      0.00
   10   -7    5     -0.21      0.00
   11   -7    5     -2.01      0.00
   12   -7    5      1.35      0.00
   13   -7    5     -1.46      0.00
   14   -7    5      0.89      0.00
  -10   -6    5      0.56      0.00
   -9   -6    5     -1.74      0.00
   -8   -6    5      1.58      0.00
   -7   -6    5     -0.99      0.00
   -6   -6    5     -0.17      0.00
   -5   -6    5      3.64      0.00
   -4   -6    5     -3.64      0.00
   -3   -6    5     -3.83      0.00
   -2   -6    5      5.26      0.00
   -1   -6    5      0.51      0.00
    0   -6    5      3.96      0.00
    1   -6    5     -7.76      0.00
    2   -6    5     -6.67      0.00
    3   -6    5     14.22      0.00
    4   -6    5     -1.97      0.00
    5   -6    5     -5.29      0.00
    6   -6    5      2.33      0.00
    7   -6    5     -2.49      0.00
    8   -6    5      2.01      0.00
    9   -6    5      3.30      0.00
   10   -6    5     -5.09      0.00
   11   -6    5      1.61      0.00
   12   -6    5      0.63      0.00
   13   -6    5     -0.53      0.00
  -11   -5    5      0.88      0.00
  -10   -5    5     -1.67      0.00
   -9   -5    5      0.50      0.00
   -8   -5    5      1.33      0.00
   -7   -5    5     -2.87      0.00
   -6   -5    5      5.84      0.00
   -5   -5    5     -6.06      0.00
   -4   -5    5     -5.06      0.00
   -3   -5    5     15.78      0.00
   -2   -5    5    -11.61      0.00
   -1   -5    5      7.33      0.00
    0   -5    5     -8.47      0.00
    1   -5    5     -2.45      0.00
    2   -5    5      9.73      0.00
    3   -5    5      5.41      0.00
    4   -5    5    -15.68      0.00
    5   -5    5      7.76      0.00
    6   -5    5     -3.53      0.00
    7   -5    5      6.71      0.00
    8   -5    5     -4.49      0.00
    9   -5    5      0.41      0.00
   10   -5    5     -0.91      0.00
   11   -5    5      1.58      0.00
   12   -5    5     -0.35      0.00
   13   -5    5      0.23      0.00
  -12   -4    5      0.36      0.00
  -11   -4    5     -1.57      0.00
   -9   -4    5      0.43      0.00
   -8   -4    5      0.17      0.00
   -7   -4    5      0.63      0.00
   -6   -4    5     -4.17      0.00
   -5   -4    5      1.69      0.00
   -4   -4    5      2.76      0.00
   -3   -4    5      5.37      0.00
   -2   -4    5    -12.04      0.00
   -1   -4    5      3.57      0.00
    0   -4    5     -6.31      0.00
    1   -4    5     21.64      0.00
    2   -4    5    -15.22      0.00
    3   -4    5      0.92      0.00
    4   -4    5     -5.96      0.00
    5   -4    5     11.93      0.00
    6   -4    5     -4.91      0.00
    7   -4    5     -0.53      0.00
    8   -4    5      0.15      0.00
    9   -4    5     -0.87      0.00
   10   -4    5      1.19      0.00
   11   -4    5      1.14      0.00
   12   -4    5     -1.54      0.00
   13   -4    5     -0.06      0.00
  -12   -3    5     -0.32      0.00
  -11   -3    5     -0.66      0.00
  -10   -3    5      1.49      0.00
   -9   -3    5      1.66      0.00
   -8   -3    5     -4.80      0.00
   -7   -3    5      0.58      0.00
   -6   -3    5      4.42      0.00
   -5   -3    5     -2.16      0.00
   -4   -3    5      2.14      0.00
   -3   -3    5      0.74      0.00
   -2   -3    5    -21.15      0.00
   -1   -3    5     30.85      0.00
    0   -3    5     -7.04      0.00
    1   -3    5    -10.29      0.00
    2   -3    5      5.46      0.00
    3   -3    5     -6.75      0.00
    4   -3    5     10.09      0.00
    5   -3    5     -0.72      0.00
    6   -3    5     -6.45      0.00
    7   -3    5      2.41      0.00
    8   -3    5      1.59      0.00
    9   -3    5     -1.38      0.00
   10   -3    5      1.57      0.00
   11   -3    5     -1.39      0.00
   12   -3    5     -0.27      0.00
  -13   -2    5      0.56      0.00
  -12   -2    5      0.54      0.00
  -11   -2    5     -1.07      0.00
  -10   -2    5      2.58      0.00
   -9   -2    5     -3.63      0.00
   -8   -2    5     -0.28      0.00
   -6   -2    5     -2.65      0.00
   -5   -2    5      1.91      0.00
   -4   -2    5     -1.90      0.00
   -3   -2    5    -17.70      0.00
   -2   -2    5     38.15      0.00
   -1   -2    5    -18.50      0.00
    0   -2    5    -11.77      0.00
    1   -2    5     11.04      0.00
    2   -2    5     -3.20      0.00
    3   -2    5      3.23      0.00
    4   -2    5      4.02      0.00
    5   -2    5    -11.28      0.00
    6   -2    5      6.48      0.00
    7   -2    5      0.06      0.00
    8   -2    5     -0.42      0.00
    9   -2    5     -0.25      0.00
   10   -2    5     -0.49      0.00
   11   -2    5      0.05      0.00
   12   -2    5      0.25      0.00
  -13   -1    5      0.81      0.00
  -12   -1    5     -0.08      0.00
  -11   -1    5     -0.10      0.00
  -10   -1    5     -0.19      0.00
   -9   -1    5     -3.85      0.00
   -8   -1    5      9.39      0.00
   -7   -1    5     -5.32      0.00
   -6   -1    5      0.20      0.00
   -5   -1    5     -9.11      0.00
   -4   -1    5     13.98      0.00
   -3   -1    5     -1.81      0.00
   -2   -1    5     -0.43      0.00
   -1   -1    5     -6.16      0.00
    0   -1    5     -5.41      0.00
    1   -1    5     13.69      0.00
    2   -1    5     -1.47      0.00
    3   -1    5     -5.75      0.00
    4   -1    5      1.30      0.00
    5   -1    5     -1.63      0.00
    6   -1    5      4.84      0.00
    7   -1    5     -2.28      0.00
    8   -1    5     -1.89      0.00
    9   -1    5      2.12      0.00
   10   -1    5     -0.66      0.00
   11   -1    5     -0.26      0.00
  -14    0    5      1.63      0.00
  -13    0    5     -0.71      0.00
  -12    0    5     -1.07      0.00
  -11    0    5     -0.43      0.00
  -10    0    5      2.35      0.00
   -9    0    5     -1.31      0.00
   -8    0    5      3.62      0.00
   -7    0    5     -7.03      0.00
   -6    0    5     -0.94      0.00
   -5    0    5      8.97      0.00
   -4    0    5     -0.81      0.00
   -3    0    5     -1.82      0.00
   -2    0    5    -10.22      0.00
   -1    0    5      4.76      0.00
    0    0    5      7.87      0.00
    1    0    5      4.27      0.00
    2    0    5    -19.09      0.00
    3    0    5     12.74      0.00
    4    0    5     -1.39      0.00
    5    0    5     -3.02      0.00
    6    0    5      4.70      0.00
    7    0    5     -4.06      0.00
    8    0    5      0.45      0.00
    9    0    5      1.86      0.00
   10    0    5     -0.99      0.00
  -14    1    5      1.21      0.00
  -13    1    5     -1.77      0.00
  -12    1    5     -0.74      0.00
  -11    1    5      4.38      0.00
  -10    1    5     -4.05      0.00
   -9    1    5      2.94      0.00
   -8    1    5     -2.72      0.00
   -7    1    5     -6.52      0.00
   -6    1    5     15.86      0.00
   -5    1    5     -1.51      0.00
   -4    1    5    -21.40      0.00
   -3    1    5     20.99      0.00
   -2    1    5    -14.59      0.00
   -1    1    5     18.04      0.00
    0    1    5    -10.57      0.00
    1    1    5     -2.85      0.00
    2    1    5      1.66      0.00
    3    1    5      4.64      0.00
    4    1    5     -3.95      0.00
    5    1    5      1.94      0.00
    6    1    5     -1.28      0.00
    7    1    5     -1.01      0.00
    8    1    5      3.25      0.00
    9    1    5     -2.31      0.00
   10    1    5      0.23      0.00
  -15    2    5      0.44      0.00
  -14    2    5     -1.06      0.00
  -13    2    5      0.18      0.00
  -12    2    5      2.07      0.00
  -11    2    5     -0.34      0.00
  -10    2    5     -2.54      0.00
   -9    2    5     -0.05      0.00
   -8    2    5     -0.55      0.00
   -7    2    5      7.24      0.00
   -6    2    5     -3.48      0.00
   -5    2    5     -7.33      0.00
   -4    2    5     -0.13      0.00
   -3    2    5     14.15      0.00
   -2    2    5     -9.77      0.00
   -1    2    5      5.03      0.00
    0    2    5    -10.36      0.00
    1    2    5      7.26      0.00
    2    2    5      1.12      0.00
    3    2    5     -0.31      0.00
    4    2    5     -3.62      0.00
    5    2    5      2.65      0.00
    6    2    5      0.38      0.00
    7    2    5     -1.78      0.00
    8    2    5      1.96      0.00
    9    2    5     -1.29      0.00
  -15    3    5      0.81      0.00
  -14    3    5     -0.95      0.00
  -13    3    5      1.08      0.00
  -12    3    5      1.43      0.00
  -11    3    5     -5.13      0.00
  -10    3    5      1.14      0.00
   -9    3    5      5.15      0.00
   -8    3    5     -1.60      0.00
   -7    3    5     -2.51      0.00
   -6    3    5     -1.73      0.00
   -5    3    5     -1.52      0.00
   -3    3    5     -4.68      0.00
   -2    3    5    -10.87      0.00
   -1    3    5     11.11      0.00
    0    3    5     -5.58      0.00
    1    3    5      5.02      0.00
    2    3    5     -2.31      0.00
    3    3    5     -1.52      0.00
    4    3    5      0.91      0.00
    5    3    5      1.22      0.00
    6    3    5     -1.15      0.00
    7    3    5      0.21      0.00
    8    3    5     -0.05      0.00
  -16    4    5     -0.29      0.00
  -15    4    5      1.22      0.00
  -14    4    5      0.36      0.00
  -13    4    5     -2.07      0.00
  -12    4    5     -0.02      0.00
  -11    4    5     -1.35      0.00
  -10    4    5      6.88      0.00
   -9    4    5     -5.06      0.00
   -8    4    5     -0.85      0.00
   -7    4    5     -0.71      0.00
   -6    4    5      1.94      0.00
   -5    4    5      3.34      0.00
   -4    4    5      0.87      0.00
   -3    4    5    -11.83      0.00
   -2    4    5      6.72      0.00
   -1    4    5      7.20      0.00
    0    4    5    -10.49      0.00
    1    4    5      7.73      0.00
    2    4    5     -5.48      0.00
    3    4    5      1.47      0.00
    4    4    5      1.99      0.00
    5    4    5     -1.43      0.00
    6    4    5     -0.78      0.00
    7    4    5      1.16      0.00
  -16    5    5      0.66      0.00
  -15    5    5     -1.34      0.00
  -14    5    5     -0.21      0.00
  -13    5    5     -0.19      0.00
  -12    5    5      1.00      0.00
  -11    5    5      0.91      0.00
  -10    5    5      2.04      0.00
   -9    5    5     -8.58      0.00
   -8    5    5      4.32      0.00
   -7    5    5      5.31      0.00
   -6    5    5     -2.41      0.00
   -5    5    5     -4.66      0.00
   -4    5    5      1.47      0.00
   -3    5    5      1.35      0.00
   -2    5    5      1.93      0.00
   -1    5    5     -0.34      0.00
    0    5    5     -4.85      0.00
    1    5    5      6.05      0.00
    2    5    5     -5.01      0.00
    3    5    5      3.66      0.00
    4    5    5     -0.89      0.00
    5    5    5     -1.90      0.00
    6    5    5      2.16      0.00
    7    5    5     -0.52      0.00
  -16    6    5     -0.31      0.00
  -15    6    5     -1.98      0.00
  -14    6    5      1.48      0.00
  -13    6    5      1.76      0.00
  -12    6    5     -0.83      0.00
  -11    6    5     -0.07      0.00
  -10    6    5     -4.40      0.00
   -9    6    5      3.90      0.00
   -8    6    5      5.07      0.00
   -7    6    5     -7.62      0.00
   -6    6    5      1.44      0.00
   -5    6    5      0.88      0.00
   -4    6    5     -0.72      0.00
   -3    6    5      3.56      0.00
   -2    6    5     -1.82      0.00
   -1    6    5     -3.15      0.00
    0    6    5      1.79      0.00
    1    6    5      2.69      0.00
    2    6    5     -3.55      0.00
    3    6    5      2.06      0.00
    4    6    5     -0.71      0.00
    5    6    5     -0.29      0.00
    6    6    5      0.73      0.00
  -16    7    5     -1.04      0.00
  -15    7    5      1.57      0.00
  -14    7    5      0.89      0.00
  -13    7    5     -1.01      0.00
  -12    7    5     -2.28      0.00
  -11    7    5      1.80      0.00
  -10    7    5     -0.16      0.00
   -9    7    5      3.23      0.00
   -8    7    5     -2.30      0.00
   -7    7    5     -4.90      0.00
   -6    7    5      5.76      0.00
   -5    7    5      0.25      0.00
   -4    7    5     -1.11      0.00
   -3    7    5     -1.34      0.00
   -2    7    5     -0.08      0.00
   -1    7    5      1.36      0.00
    0    7    5      0.28      0.00
    1    7    5     -1.24      0.00
    2    7    5      0.34      0.00
    3    7    5      0.85      0.00
    4    7    5     -1.33      0.00
    5    7    5      0.76      0.00
  -16    8    5      0.06      0.00
  -15    8    5      1.47      0.00
  -14    8    5     -1.98      0.00
  -13    8    5     -0.64      0.00
  -12    8    5      0.50      0.00
  -11    8    5      3.41      0.00
  -10    8    5     -2.59      0.00
   -9    8    5     -0.69      0.00
   -8    8    5     -0.55      0.00
   -7    8    5      0.75      0.00
   -6    8    5      3.93      0.00
   -5    8    5     -4.70      0.00
   -4    8    5     -0.14      0.00
   -3    8    5      2.51      0.00
   -2    8    5     -2.42      0.00
   -1    8    5      2.05      0.00
    0    8    5      0.42      0.00
    1    8    5     -2.62      0.00
    2    8    5      1.34      0.00
    3    8    5      0.79      0.00
  -16    9    5     -1.05      0.00
  -15    9    5      1.42      0.00
  -14    9    5     -2.79      0.00
  -13    9    5      2.38      0.00
  -12    9    5      2.28      0.00
  -11    9    5     -3.60      0.00
  -10    9    5     -0.15      0.00
   -9    9    5      1.03      0.00
   -8    9    5     -0.40      0.00
   -7    9    5      2.90      0.00
   -6    9    5     -3.59      0.00
   -5    9    5     -0.94      0.00
   -4    9    5      3.73      0.00
   -3    9    5     -2.33      0.00
   -2    9    5      0.98      0.00
   -1    9    5     -0.40      0.00
    0    9    5     -0.42      0.00
    1    9    5      0.52      0.00
    2    9    5     -0.30      0.00
  -16   10    5     -0.51      0.00
  -15   10    5      0.17      0.00
  -14   10    5      0.80      0.00
  -13   10    5      0.93      0.00
  -12   10    5     -2.49      0.00
  -11   10    5     -0.62      0.00
  -10   10    5      2.47      0.00
   -9   10    5     -0.06      0.00
   -8   10    5     -1.29      0.00
   -7   10    5      0.50      0.00
   -6   10    5     -1.12      0.00
   -5   10    5      0.50      0.00
   -4   10    5      2.12      0.00
   -3   10    5     -2.32      0.00
   -2   10    5      0.73      0.00
   -1   10    5      0.06      0.00
    0   10    5     -1.14      0.00
    1   10    5      1.63      0.00
  -15   11    5      0.91      0.00
  -14   11    5     -1.03      0.00
  -13   11    5     -0.54      0.00
  -12   11    5     -0.18      0.00
  -11   11    5      0.73      0.00
  -10   11    5      0.77      0.00
   -9   11    5     -0.12      0.00
   -8   11    5     -2.70      0.00
   -7   11    5      2.45      0.00
   -6   11    5     -0.24      0.00
   -5   11    5      0.08      0.00
   -4   11    5     -0.09      0.00
   -3   11    5     -1.03      0.00
   -2   11    5      1.15      0.00
   -1   11    5     -0.37      0.00
  -15   12    5     -0.39      0.00
  -14   12    5     -0.46      0.00
  -13   12    5      0.67      0.00
  -12   12    5     -0.21      0.00
  -11   12    5      2.09      0.00
  -10   12    5     -3.73      0.00
   -9   12    5      1.12      0.00
   -8   12    5      2.07      0.00
   -7   12    5     -1.96      0.00
   -6   12    5      0.97      0.00
   -5   12    5      0.00      0.00
   -4   12    5     -0.70      0.00
   -3   12    5     -0.13      0.00
   -2   12    5      1.04      0.00
  -14   13    5      0.33      0.00
  -13   13    5      0.42      0.00
  -12   13    5     -0.44      0.00
  -11   13    5     -0.07      0.00
  -10   13    5     -0.12      0.00
   -9   13    5      0.20      0.00
   -8   13    5      0.75      0.00
   -7   13    5     -1.04      0.00
   -6   13    5      0.95      0.00
   -5   13    5     -1.25      0.00
  -12   14    5     -0.37      0.00
  -11   14    5      0.14      0.00
  -10   14    5      0.44      0.00
   -9   14    5      0.30      0.00
   -8   14    5     -0.41      0.00
    6  -17    6      0.76      0.00
    7  -17    6     -2.13      0.00
    8  -17    6      1.01      0.00
    9  -17    6      0.51      0.00
    2  -16    6      1.45      0.00
    3  -16    6     -1.54      0.00
    4  -16    6      1.46      0.00
    5  -16    6     -0.72      0.00
    6  -16    6     -1.38      0.00
    7  -16    6      1.50      0.00
    8  -16    6     -0.01      0.00
    9  -16    6      0.27      0.00
   10  -16    6     -0.86      0.00
   11  -16    6      0.02      0.00
    0  -15    6      0.19      0.00
    1  -15    6      0.01      0.00
    2  -15    6      0.43      0.00
    3  -15    6      0.11      0.00
    4  -15    6     -0.91      0.00
    5  -15    6     -0.63      0.00
    6  -15    6      1.20      0.00
    7  -15    6      0.68      0.00
    8  -15    6     -0.35      0.00
    9  -15    6     -1.23      0.00
   10  -15    6     -0.02      0.00
   11  -15    6      1.63      0.00
   12  -15    6     -0.94      0.00
   -1  -14    6      0.74      0.00
    0  -14    6     -0.38      0.00
    1  -14    6      0.22      0.00
    2  -14    6      0.66      0.00
    3  -14    6     -2.23      0.00
    4  -14    6      1.29      0.00
    5  -14    6      0.25      0.00
    6  -14    6      0.79      0.00
    7  -14    6     -0.30      0.00
    8  -14    6     -2.23      0.00
    9  -14    6      1.16      0.00
   10  -14    6      1.88      0.00
   11  -14    6     -1.42      0.00
   12  -14    6     -0.32      0.00
   13  -14    6      0.29      0.00
   -3  -13    6     -0.56      0.00
   -2  -13    6      1.28      0.00
   -1  -13    6     -1.58      0.00
    0  -13    6      1.70      0.00
    1  -13    6     -0.07      0.00
    2  -13    6     -2.95      0.00
    3  -13    6      1.70      0.00
    4  -13    6      2.81      0.00
    5  -13    6     -2.87      0.00
    6  -13    6      0.74      0.00
    7  -13    6     -1.99      0.00
    8  -13    6      2.08      0.00
    9  -13    6      1.14      0.00
   10  -13    6     -1.52      0.00
   11  -13    6     -0.77      0.00
   12  -13    6      0.53      0.00
   13  -13    6      0.31      0.00
   -4  -12    6     -0.73      0.00
   -3  -12    6      0.33      0.00
   -2  -12    6      0.69      0.00
   -1  -12    6     -0.39      0.00
    0  -12    6     -0.59      0.00
    1  -12    6     -1.09      0.00
    2  -12    6      2.07      0.00
    3  -12    6      0.28      0.00
    4  -12    6      0.24      0.00
    5  -12    6     -3.52      0.00
    6  -12    6      1.85      0.00
    7  -12    6      1.16      0.00
    8  -12    6      0.48      0.00
    9  -12    6     -0.96      0.00
   10  -12    6     -2.44      0.00
   11  -12    6      2.54      0.00
   12  -12    6      0.25      0.00
   13  -12    6     -0.73      0.00
   -6  -11    6      0.55      0.00
   -5  -11    6     -0.60      0.00
   -4  -11    6     -0.13      0.00
   -3  -11    6      1.48      0.00
   -2  -11    6     -1.36      0.00
   -1  -11    6     -1.23      0.00
    0  -11    6      1.71      0.00
    1  -11    6     -0.54      0.00
    2  -11    6      2.22      0.00
    3  -11    6     -1.89      0.00
    4  -11    6     -3.33      0.00
    5  -11    6      3.40      0.00
    6  -11    6      1.86      0.00
    7  -11    6     -1.07      0.00
    8  -11    6     -3.63      0.00
    9  -11    6      2.93      0.00
   10  -11    6     -1.05      0.00
   11  -11    6      2.40      0.00
   12  -11    6     -1.75      0.00
   13  -11    6     -0.35      0.00
   14  -11    6      0.26      0.00
   -7  -10    6     -1.21      0.00
   -6  -10    6      1.38      0.00
   -5  -10    6     -1.28      0.00
   -4  -10    6      1.12      0.00
   -3  -10    6     -0.36      0.00
   -2  -10    6     -2.30      0.00
   -1  -10    6      2.43      0.00
    0  -10    6      1.51      0.00
    1  -10    6     -1.56      0.00
    2  -10    6     -1.36      0.00
    3  -10    6     -0.80      0.00
    4  -10    6      0.95      0.00
    5  -10    6      6.05      0.00
    6  -10    6     -7.79      0.00
    7  -10    6      1.91      0.00
    8  -10    6     -0.24      0.00
    9  -10    6      2.38      0.00
   10  -10    6     -1.12      0.00
   11  -10    6      0.56      0.00
   12  -10    6     -2.21      0.00
   13  -10    6      1.87      0.00
   14  -10    6     -0.06      0.00
   -8   -9    6     -0.28      0.00
   -7   -9    6      0.07      0.00
   -6   -9    6      0.82      0.00
   -5   -9    6     -1.31      0.00
   -4   -9    6      0.28      0.00
   -3   -9    6      0.34      0.00
   -2   -9    6     -1.84      0.00
   -1   -9    6      6.42      0.00
    0   -9    6     -5.38      0.00
    1   -9    6     -2.93      0.00
    2   -9    6      3.89      0.00
    3   -9    6      1.99      0.00
    4   -9    6     -1.12      0.00
    5   -9    6     -0.26      0.00
    6   -9    6     -5.44      0.00
    7   -9    6      6.90      0.00
    8   -9    6     -0.30      0.00
    9   -9    6     -1.97      0.00
   10   -9    6     -0.27      0.00
   11   -9    6      0.05      0.00
   12   -9    6      0.08      0.00
   13   -9    6      1.31      0.00
   -9   -8    6     -0.67      0.00
   -8   -8    6     -0.05      0.00
   -7   -8    6      1.85      0.00
   -6   -8    6     -2.90      0.00
   -5   -8    6      1.17      0.00
   -4   -8    6      0.49      0.00
   -3   -8    6     -0.19      0.00
   -2   -8    6      3.38      0.00
   -1   -8    6     -4.87      0.00
    0   -8    6     -3.73      0.00
    1   -8    6      8.85      0.00
    2   -8    6     -1.66      0.00
    3   -8    6     -1.84      0.00
    4   -8    6     -0.08      0.00
    5   -8    6     -4.05      0.00
    6   -8    6      6.66      0.00
    7   -8    6     -0.34      0.00
    8   -8    6     -3.02      0.00
    9   -8    6     -0.06      0.00
   10   -8    6      0.41      0.00
   11   -8    6      1.20      0.00
   12   -8    6     -0.38      0.00
   13   -8    6     -0.71      0.00
   -9   -7    6      0.60      0.00
   -8   -7    6      0.34      0.00
   -7   -7    6     -1.03      0.00
   -6   -7    6     -0.77      0.00
   -5   -7    6      2.82      0.00
   -4   -7    6     -0.50      0.00
   -3   -7    6     -0.81      0.00
   -2   -7    6     -1.36      0.00
   -1   -7    6     -1.48      0.00
    0   -7    6      3.50      0.00
    1   -7    6      4.19      0.00
    2   -7    6     -4.46      0.00
    3   -7    6     -8.17      0.00
    4   -7    6     10.94      0.00
    5   -7    6     -2.71      0.00
    6   -7    6      1.67      0.00
    7   -7    6     -4.23      0.00
    8   -7    6      0.28      0.00
    9   -7    6      2.18      0.00
   10   -7    6      0.60      0.00
   11   -7    6     -2.13      0.00
   12   -7    6      1.36      0.00
   13   -7    6     -1.21      0.00
  -10   -6    6      0.59      0.00
   -9   -6    6     -1.37      0.00
   -8   -6    6      0.68      0.00
   -7   -6    6      0.22      0.00
   -6   -6    6     -0.75      0.00
   -5   -6    6      3.39      0.00
   -4   -6    6     -2.57      0.00
   -3   -6    6     -5.86      0.00
   -2   -6    6      7.35      0.00
   -1   -6    6      0.18      0.00
    0   -6    6      2.01      0.00
    1   -6    6     -6.29      0.00
    2   -6    6     -4.11      0.00
    3   -6    6      9.32      0.00
    4   -6    6      2.35      0.00
    5   -6    6     -9.85      0.00
    6   -6    6      6.83      0.00
    7   -6    6     -5.36      0.00
    8   -6    6      3.69      0.00
    9   -6    6      1.35      0.00
   10   -6    6     -3.20      0.00
   11   -6    6      0.42      0.00
   12   -6    6      1.14      0.00
   13   -6    6     -0.63      0.00
  -11   -5    6      1.38      0.00
  -10   -5    6     -2.24      0.00
   -9   -5    6      0.89      0.00
   -8   -5    6      1.37      0.00
   -7   -5    6     -3.13      0.00
   -6   -5    6      6.16      0.00
   -5   -5    6     -6.37      0.00
   -4   -5    6     -4.82      0.00
   -3   -5    6     14.87      0.00
   -2   -5    6     -8.79      0.00
   -1   -5    6      2.08      0.00
    0   -5    6     -2.74      0.00
    1   -5    6     -5.38      0.00
    2   -5    6     11.14      0.00
    3   -5    6      1.54      0.00
    4   -5    6    -10.84      0.00
    5   -5    6      4.14      0.00
    6   -5    6      0.16      0.00
    7   -5    6      2.56      0.00
    8   -5    6     -1.86      0.00
    9   -5    6     -0.51      0.00
   10   -5    6     -0.17      0.00
   11   -5    6      0.79      0.00
   12   -5    6     -0.14      0.00
  -12   -4    6      0.66      0.00
  -11   -4    6     -1.70      0.00
   -9   -4    6      1.05      0.00
   -8   -4    6     -0.37      0.00
   -7   -4    6      0.68      0.00
   -6   -4    6     -3.88      0.00
   -5   -4    6      0.69      0.00
   -4   -4    6      4.79      0.00
   -3   -4    6      3.03      0.00
   -2   -4    6    -11.50      0.00
   -1   -4    6      5.98      0.00
    0   -4    6     -8.57      0.00
    1   -4    6     21.42      0.00
    2   -4    6    -16.01      0.00
    3   -4    6      2.67      0.00
    4   -4    6     -5.10      0.00
    5   -4    6      9.79      0.00
    6   -4    6     -4.47      0.00
    7   -4    6      0.04      0.00
    8   -4    6     -0.10      0.00
    9   -4    6     -0.56      0.00
   10   -4    6      0.78      0.00
   11   -4    6      1.15      0.00
   12   -4    6     -1.29      0.00
  -12   -3    6     -0.21      0.00
  -11   -3    6     -0.58      0.00
  -10   -3    6      1.18      0.00
   -9   -3    6      1.89      0.00
   -8   -3    6     -4.85      0.00
   -7   -3    6      0.79      0.00
   -6   -3    6      3.06      0.00
   -5   -3    6      1.13      0.00
   -4   -3    6     -3.21      0.00
   -3   -3    6      6.51      0.00
   -2   -3    6    -24.54      0.00
   -1   -3    6     32.93      0.00
    0   -3    6    -11.93      0.00
    1   -3    6     -3.89      0.00
    2   -3    6     -0.45      0.00
    3   -3    6      0.68      0.00
    4   -3    6      2.49      0.00
    5   -3    6      3.47      0.00
    6   -3    6     -7.78      0.00
    7   -3    6      3.29      0.00
    8   -3    6      1.08      0.00
    9   -3    6     -1.52      0.00
   10   -3    6      1.55      0.00
   11   -3    6     -0.82      0.00
   12   -3    6     -0.46      0.00
  -13   -2    6      0.53      0.00
  -12   -2    6      0.36      0.00
  -11   -2    6     -0.52      0.00
  -10   -2    6      1.49      0.00
   -9   -2    6     -2.08      0.00
   -8   -2    6     -2.76      0.00
   -7   -2    6      8.29      0.00
   -6   -2    6     -5.78      0.00
   -5   -2    6      4.42      0.00
   -4   -2    6     -5.68      0.00
   -3   -2    6     -9.22      0.00
   -2   -2    6     25.89      0.00
   -1   -2    6     -9.71      0.00
    0   -2    6    -15.25      0.00
    1   -2    6     13.84      0.00
    2   -2    6     -5.10      0.00
    3   -2    6      3.74      0.00
    4   -2    6      1.71      0.00
    5   -2    6     -7.09      0.00
    6   -2    6      3.55      0.00
    7   -2    6      1.04      0.00
    8   -2    6     -0.37      0.00
    9   -2    6     -0.75      0.00
   10   -2    6      0.03      0.00
   11   -2    6      0.06      0.00
  -14   -1    6     -0.29      0.00
  -13   -1    6      1.15      0.00
  -12   -1    6     -0.53      0.00
  -11   -1    6      0.30      0.00
  -10   -1    6     -0.52      0.00
   -9   -1    6     -3.41      0.00
   -8   -1    6      8.53      0.00
   -7   -1    6     -3.58      0.00
   -6   -1    6     -2.89      0.00
   -5   -1    6     -4.86      0.00
   -4   -1    6     11.38      0.00
   -3   -1    6     -3.69      0.00
   -2   -1    6      4.26      0.00
   -1   -1    6    -12.17      0.00
    0   -1    6      3.11      0.00
    2   -1    6     -1.10      0.00
    3   -1    6     -3.87      0.00
    4   -1    6      1.04      0.00
    5   -1    6     -1.58      0.00
    6   -1    6      4.29      0.00
    7   -1    6     -2.50      0.00
    8   -1    6     -0.93      0.00
    9   -1    6      1.62      0.00
   10   -1    6     -0.86      0.00
  -14    0    6      1.60      0.00
  -13    0    6     -0.94      0.00
  -12    0    6     -0.70      0.00
  -11    0    6     -0.90      0.00
  -10    0    6      2.91      0.00
   -9    0    6     -1.37      0.00
   -8    0    6      3.15      0.00
   -7    0    6     -7.19      0.00
   -6    0    6      1.62      0.00
   -5    0    6      3.55      0.00
   -4    0    6      6.58      0.00
   -3    0    6    -12.24      0.00
   -2    0    6      2.70      0.00
   -1    0    6     -3.76      0.00
    1    0    6     -0.43      0.00
    2    0    6    -12.18      0.00
    3    0    6      8.19      0.00
    4    0    6      0.50      0.00
    5    0    6     -3.76      0.00
    6    0    6      4.41      0.00
    7    0    6     -3.34      0.00
    8    0    6     -0.01      0.00
    9    0    6      2.05      0.00
   10    0    6     -1.11      0.00
  -15    1    6     -0.44      0.00
  -14    1    6      1.35      0.00
  -13    1    6     -1.88      0.00
  -12    1    6     -0.60      0.00
  -11    1    6      4.14      0.00
  -10    1    6     -3.45      0.00
   -9    1    6      1.79      0.00
   -8    1    6     -1.47      0.00
   -7    1    6     -6.85      0.00
   -6    1    6     16.25      0.00
   -5    1    6     -5.46      0.00
   -4    1    6    -13.13      0.00
   -3    1    6     11.47      0.00
   -2    1    6     -3.49      0.00
   -1    1    6      5.37      0.00
    0    1    6     -2.11      0.00
    1    1    6     -5.25      0.00
    2    1    6      2.51      0.00
    3    1    6      3.56      0.00
    4    1    6     -3.61      0.00
    5    1    6      1.61      0.00
    6    1    6     -0.76      0.00
    7    1    6     -0.61      0.00
    8    1    6      1.88      0.00
    9    1    6     -1.21      0.00
  -15    2    6      0.15      0.00
  -14    2    6     -0.95      0.00
  -13    2    6      0.64      0.00
  -12    2    6      1.28      0.00
  -11    2    6      0.78      0.00
  -10    2    6     -4.32      0.00
   -9    2    6      1.86      0.00
   -8    2    6     -1.28      0.00
   -7    2    6      6.50      0.00
   -6    2    6     -2.82      0.00
   -5    2    6     -7.67      0.00
   -4    2    6      2.80      0.00
   -3    2    6      9.18      0.00
   -2    2    6     -6.43      0.00
   -1    2    6      1.59      0.00
    0    2    6     -4.57      0.00
    1    2    6      2.34      0.00
    2    2    6      3.27      0.00
    3    2    6     -1.51      0.00
    4    2    6     -2.99      0.00
    5    2    6      2.98      0.00
    6    2    6     -0.28      0.00
    7    2    6     -1.21      0.00
    8    2    6      1.37      0.00
  -15    3    6      1.33      0.00
  -14    3    6     -1.89      0.00
  -13    3    6      2.53      0.00
  -12    3    6     -0.44      0.00
  -11    3    6     -3.15      0.00
  -10    3    6     -0.75      0.00
   -9    3    6      7.54      0.00
   -8    3    6     -4.78      0.00
   -7    3    6      0.09      0.00
   -6    3    6     -3.06      0.00
   -5    3    6      0.95      0.00
   -4    3    6      8.20      0.00
   -3    3    6     -5.06      0.00
   -2    3    6     -5.57      0.00
   -1    3    6      5.59      0.00
    0    3    6     -1.27      0.00
    1    3    6      1.22      0.00
    2    3    6     -0.59      0.00
    3    3    6     -1.14      0.00
    4    3    6      0.40      0.00
    5    3    6      1.36      0.00
    6    3    6     -1.29      0.00
    7    3    6      0.18      0.00
    8    3    6      0.16      0.00
  -16    4    6     -0.18      0.00
  -15    4    6      1.71      0.00
  -14    4    6     -0.89      0.00
  -13    4    6     -0.50      0.00
  -12    4    6     -1.71      0.00
  -11    4    6      0.88      0.00
  -10    4    6      4.19      0.00
   -9    4    6     -2.55      0.00
   -8    4    6     -3.28      0.00
   -7    4    6      1.95      0.00
   -6    4    6      0.39      0.00
   -5    4    6      2.79      0.00
   -4    4    6      0.92      0.00
   -3    4    6    -10.48      0.00
   -2    4    6      7.59      0.00
   -1    4    6      3.19      0.00
    0    4    6     -6.55      0.00
    1    4    6      4.96      0.00
    2    4    6     -3.51      0.00
    3    4    6      1.03      0.00
    4    4    6      0.98      0.00
    5    4    6     -0.28      0.00
    6    4    6     -1.39      0.00
    7    4    6      1.34      0.00
  -16    5    6      0.57      0.00
  -15    5    6     -0.80      0.00
  -14    5    6     -0.92      0.00
  -13    5    6      0.50      0.00
  -12    5    6      0.55      0.00
  -11    5    6      1.19      0.00
  -10    5    6      0.97      0.00
   -9    5    6     -6.65      0.00
   -8    5    6      3.02      0.00
   -7    5    6      5.80      0.00
   -6    5    6     -3.75      0.00
   -5    5    6     -3.69      0.00
   -4    5    6      3.43      0.00
   -3    5    6     -1.98      0.00
   -2    5    6      4.17      0.00
   -1    5    6     -2.28      0.00
    0    5    6     -2.94      0.00
    1    5    6      5.12      0.00
    2    5    6     -4.68      0.00
    3    5    6      3.54      0.00
    4    5    6     -1.61      0.00
    5    5    6     -0.33      0.00
    6    5    6      0.86      0.00
  -16    6    6     -0.09      0.00
  -15    6    6     -2.18      0.00
  -14    6    6      1.62      0.00
  -13    6    6      1.85      0.00
  -12    6    6     -1.29      0.00
  -11    6    6     -0.09      0.00
  -10    6    6     -3.59      0.00
   -9    6    6      3.53      0.00
   -8    6    6      4.00      0.00
   -7    6    6     -6.41      0.00
   -6    6    6      1.16      0.00
   -5    6    6      0.72      0.00
   -4    6    6      0.43      0.00
   -3    6    6      0.62      0.00
   -2    6    6      1.08      0.00
   -1    6    6     -4.54      0.00
    0    6    6      2.72      0.00
    1    6    6      1.79      0.00
    2    6    6     -3.48      0.00
    3    6    6      2.77      0.00
    4    6    6     -1.45      0.00
    5    6    6      0.36      0.00
  -16    7    6     -0.72      0.00
  -15    7    6      1.12      0.00
  -14    7    6      1.25      0.00
  -13    7    6     -1.61      0.00
  -12    7    6     -1.77      0.00
  -11    7    6      2.02      0.00
  -10    7    6     -0.68      0.00
   -9    7    6      3.09      0.00
   -8    7    6     -2.20      0.00
   -7    7    6     -4.31      0.00
   -6    7    6      6.10      0.00
   -5    7    6     -1.94      0.00
   -4    7    6      1.36      0.00
   -3    7    6     -3.21      0.00
   -2    7    6      1.82      0.00
   -1    7    6     -0.44      0.00
    0    7    6      1.37      0.00
    1    7    6     -1.49      0.00
    2    7    6      0.14      0.00
    3    7    6      1.17      0.00
    4    7    6     -1.49      0.00
  -16    8    6      0.27      0.00
  -15    8    6      0.89      0.00
  -14    8    6     -1.71      0.00
  -13    8    6     -0.23      0.00
  -12    8    6     -0.10      0.00
  -11    8    6      3.96      0.00
  -10    8    6     -3.22      0.00
   -9    8    6     -0.53      0.00
   -8    8    6      0.55      0.00
   -7    8    6     -0.76      0.00
   -6    8    6      4.93      0.00
   -5    8    6     -5.84      0.00
   -4    8    6      1.68      0.00
   -3    8    6      0.52      0.00
   -2    8    6     -0.36      0.00
   -1    8    6     -0.01      0.00
    0    8    6      1.81      0.00
    1    8    6     -2.89      0.00
    2    8    6      1.27      0.00
    3    8    6      0.59      0.00
  -16    9    6     -0.97      0.00
  -15    9    6      1.25      0.00
  -14    9    6     -2.61      0.00
  -13    9    6      2.81      0.00
  -12    9    6      1.13      0.00
  -11    9    6     -2.51      0.00
  -10    9    6     -0.60      0.00
   -9    9    6      1.35      0.00
   -8    9    6     -0.12      0.00
   -7    9    6      1.18      0.00
   -6    9    6     -1.16      0.00
   -5    9    6     -2.70      0.00
   -4    9    6      4.79      0.00
   -3    9    6     -3.31      0.00
   -2    9    6      2.21      0.00
   -1    9    6     -1.77      0.00
    0    9    6      0.96      0.00
    1    9    6     -0.56      0.00
  -15   10    6      0.43      0.00
  -14   10    6      0.02      0.00
  -13   10    6      1.81      0.00
  -12   10    6     -3.17      0.00
  -11   10    6     -0.11      0.00
  -10   10    6      2.67      0.00
   -9   10    6     -0.99      0.00
   -8   10    6     -0.40      0.00
   -7   10    6     -0.12      0.00
   -6   10    6     -0.38      0.00
   -5   10    6     -0.27      0.00
   -4   10    6      2.88      0.00
   -3   10    6     -3.42      0.00
   -2   10    6      2.20      0.00
   -1   10    6     -1.26      0.00
    0   10    6     -0.17      0.00
  -15   11    6      0.91      0.00
  -14   11    6     -1.09      0.00
  -13   11    6     -0.36      0.00
  -12   11    6     -0.02      0.00
  -11   11    6      0.36      0.00
  -10   11    6      0.90      0.00
   -9   11    6     -0.32      0.00
   -8   11    6     -2.22      0.00
   -7   11    6      2.05      0.00
   -6   11    6      0.08      0.00
   -5   11    6     -0.44      0.00
   -4   11    6      0.38      0.00
   -3   11    6     -1.23      0.00
   -2   11    6      1.18      0.00
  -14   12    6     -0.64      0.00
  -13   12    6      0.93      0.00
  -12   12    6     -0.39      0.00
  -11   12    6      1.68      0.00
  -10   12    6     -3.19      0.00
   -9   12    6      1.31      0.00
   -8   12    6      1.36      0.00
   -7   12    6     -1.33      0.00
   -6   12    6      0.27      0.00
   -5   12    6      0.51      0.00
   -4   12    6     -0.62      0.00
  -13   13    6      0.35      0.00
  -12   13    6     -0.34      0.00
  -11   13    6      0.14      0.00
  -10   13    6     -0.46      0.00
   -9   13    6      0.40      0.00
   -8   13    6      0.59      0.00
   -7   13    6     -0.91      0.00
   -6   13    6      0.68      0.00
    6  -17    7      0.49      0.00
    7  -17    7     -1.93      0.00
    8  -17    7      0.94      0.00
    2  -16    7      1.25      0.00
    3  -16    7     -1.05      0.00
    4  -16    7      1.12      0.00
    5  -16    7     -0.42      0.00
    6  -16    7     -1.69      0.00
    7  -16    7      1.59      0.00
    8  -16    7      0.22      0.00
    9  -16    7      0.02      0.00
   10  -16    7     -0.80      0.00
   11  -16    7      0.03      0.00
    0  -15    7      0.02      0.00
    1  -15    7      0.38      0.00
    2  -15    7      0.49      0.00
    3  -15    7     -0.01      0.00
    4  -15    7     -1.18      0.00
    5  -15    7     -0.19      0.00
    6  -15    7      0.83      0.00
    7  -15    7      1.19      0.00
    8  -15    7     -1.19      0.00
    9  -15    7     -0.59      0.00
   10  -15    7     -0.26      0.00
   11  -15    7      1.85      0.00
   12  -15    7     -1.06      0.00
   -2  -14    7     -0.14      0.00
   -1  -14    7      0.75      0.00
    0  -14    7     -0.27      0.00
    1  -14    7      0.27      0.00
    2  -14    7      0.28      0.00
    3  -14    7     -1.58      0.00
    4  -14    7      0.23      0.00
    5  -14    7      1.67      0.00
    6  -14    7     -0.47      0.00
    7  -14    7      0.25      0.00
    8  -14    7     -2.33      0.00
    9  -14    7      1.49      0.00
   10  -14    7      1.35      0.00
   11  -14    7     -1.11      0.00
   12  -14    7     -0.40      0.00
   -3  -13    7     -0.29      0.00
   -2  -13    7      1.02      0.00
   -1  -13    7     -1.07      0.00
    0  -13    7      1.15      0.00
    1  -13    7      0.40      0.00
    2  -13    7     -3.78      0.00
    3  -13    7      2.85      0.00
    4  -13    7      1.82      0.00
    5  -13    7     -2.12      0.00
    6  -13    7     -0.17      0.00
    7  -13    7     -1.13      0.00
    8  -13    7      2.05      0.00
    9  -13    7      0.57      0.00
   10  -13    7     -1.08      0.00
   11  -13    7     -1.15      0.00
   12  -13    7      0.96      0.00
   13  -13    7      0.16      0.00
   -4  -12    7     -0.85      0.00
   -3  -12    7      0.40      0.00
   -2  -12    7      0.70      0.00
   -1  -12    7     -0.39      0.00
    0  -12    7     -1.10      0.00
    1  -12    7     -0.12      0.00
    2  -12    7      0.95      0.00
    3  -12    7      1.52      0.00
    4  -12    7     -0.92      0.00
    5  -12    7     -3.18      0.00
    6  -12    7      2.81      0.00
    7  -12    7     -0.42      0.00
    8  -12    7      1.93      0.00
    9  -12    7     -2.54      0.00
   10  -12    7     -0.74      0.00
   11  -12    7      1.43      0.00
   12  -12    7      0.47      0.00
   13  -12    7     -0.73      0.00
   -6  -11    7      0.54      0.00
   -5  -11    7     -0.44      0.00
   -4  -11    7     -0.36      0.00
   -3  -11    7      1.76      0.00
   -2  -11    7     -1.71      0.00
   -1  -11    7     -0.97      0.00
    0  -11    7      1.11      0.00
    1  -11    7      0.66      0.00
    2  -11    7      1.16      0.00
    3  -11    7     -1.97      0.00
    4  -11    7     -2.15      0.00
    5  -11    7      1.92      0.00
    6  -11    7      3.57      0.00
    7  -11    7     -3.48      0.00
    8  -11    7     -1.29      0.00
    9  -11    7      1.29      0.00
   10  -11    7      0.22      0.00
   11  -11    7      1.13      0.00
   12  -11    7     -0.87      0.00
   13  -11    7     -0.66      0.00
   -7  -10    7     -1.03      0.00
   -6  -10    7      1.35      0.00
   -5  -10    7     -1.48      0.00
   -4  -10    7      1.41      0.00
   -3  -10    7     -0.88      0.00
   -2  -10    7     -2.16      0.00
   -1  -10    7      2.93      0.00
    0  -10    7      0.81      0.00
    1  -10    7     -0.73      0.00
    2  -10    7     -2.60      0.00
    3  -10    7      0.34      0.00
    4  -10    7      1.20      0.00
    5  -10    7      3.98      0.00
    6  -10    7     -5.58      0.00
    7  -10    7      0.53      0.00
    8  -10    7      0.76      0.00
    9  -10    7      1.59      0.00
   10  -10    7     -0.81      0.00
   11  -10    7      0.31      0.00
   12  -10    7     -1.41      0.00
   13  -10    7      1.04      0.00
   -8   -9    7      0.11      0.00
   -7   -9    7     -0.82      0.00
   -6   -9    7      1.67      0.00
   -5   -9    7     -1.80      0.00
   -4   -9    7      0.10      0.00
   -3   -9    7      0.80      0.00
   -2   -9    7     -2.40      0.00
   -1   -9    7      7.30      0.00
    0   -9    7     -6.62      0.00
    1   -9    7     -1.70      0.00
    2   -9    7      2.84      0.00
    3   -9    7      3.35      0.00
    4   -9    7     -3.23      0.00
    5   -9    7      1.39      0.00
    6   -9    7     -5.87      0.00
    7   -9    7      7.14      0.00
    8   -9    7     -0.69      0.00
    9   -9    7     -1.95      0.00
   10   -9    7      0.19      0.00
   11   -9    7     -0.08      0.00
   12   -9    7     -0.02      0.00
   13   -9    7      1.11      0.00
   -9   -8    7     -0.94      0.00
   -8   -8    7      0.57      0.00
   -7   -8    7      1.06      0.00
   -6   -8    7     -2.35      0.00
   -5   -8    7      0.43      0.00
   -4   -8    7      1.08      0.00
   -3   -8    7      0.51      0.00
   -2   -8    7      1.43      0.00
   -1   -8    7     -2.40      0.00
    0   -8    7     -6.48      0.00
    1   -8    7     12.13      0.00
    2   -8    7     -5.36      0.00
    3   -8    7      1.37      0.00
    4   -8    7     -3.23      0.00
    5   -8    7      0.04      0.00
    6   -8    7      3.33      0.00
    7   -8    7      0.95      0.00
    8   -8    7     -3.41      0.00
    9   -8    7      0.62      0.00
   10   -8    7     -0.07      0.00
   11   -8    7      1.39      0.00
   12   -8    7     -0.82      0.00
   13   -8    7     -0.13      0.00
  -10   -7    7     -0.23      0.00
   -9   -7    7     -0.02      0.00
   -8   -7    7      0.95      0.00
   -7   -7    7     -1.43      0.00
   -6   -7    7     -0.95      0.00
   -5   -7    7      3.88      0.00
   -4   -7    7     -1.86      0.00
   -3   -7    7      0.54      0.00
   -2   -7    7     -2.96      0.00
   -1   -7    7      0.47      0.00
    0   -7    7      1.82      0.00
    1   -7    7      5.71      0.00
    2   -7    7     -7.82      0.00
    3   -7    7     -2.47      0.00
    4   -7    7      6.19      0.00
    5   -7    7     -0.05      0.00
    6   -7    7     -0.32      0.00
    7   -7    7     -2.76      0.00
    8   -7    7      0.23      0.00
    9   -7    7      1.58      0.00
   10   -7    7      0.47      0.00
   11   -7    7     -1.41      0.00
   12   -7    7      0.69      0.00
  -10   -6    7      0.69      0.00
   -9   -6    7     -1.18      0.00
   -8   -6    7      0.03      0.00
   -7   -6    7      1.17      0.00
   -6   -6    7     -1.29      0.00
   -5   -6    7      3.49      0.00
   -4   -6    7     -2.28      0.00
   -3   -6    7     -6.46      0.00
   -2   -6    7      7.70      0.00
   -1   -6    7      1.21      0.00
    0   -6    7     -1.06      0.00
    2   -6    7     -3.46      0.00
    3   -6    7      7.26      0.00
    4   -6    7      3.07      0.00
    5   -6    7    -10.48      0.00
    6   -6    7      8.00      0.00
    7   -6    7     -5.90      0.00
    8   -6    7      3.90      0.00
    9   -6    7      0.35      0.00
   10   -6    7     -1.99      0.00
   11   -6    7     -0.16      0.00
   12   -6    7      1.07      0.00
  -11   -5    7      1.65      0.00
  -10   -5    7     -2.64      0.00
   -9   -5    7      1.33      0.00
   -8   -5    7      1.19      0.00
   -7   -5    7     -2.90      0.00
   -6   -5    7      5.74      0.00
   -5   -5    7     -6.06      0.00
   -4   -5    7     -4.27      0.00
   -3   -5    7     12.76      0.00
   -2   -5    7     -4.76      0.00
   -1   -5    7     -4.12      0.00
    0   -5    7      4.10      0.00
    1   -5    7     -9.30      0.00
    2   -5    7     13.15      0.00
    3   -5    7     -2.60      0.00
    4   -5    7     -5.54      0.00
    5   -5    7      0.12      0.00
    6   -5    7      3.59      0.00
    7   -5    7     -1.00      0.00
    8   -5    7      0.50      0.00
    9   -5    7     -1.58      0.00
   10   -5    7      0.60      0.00
   11   -5    7      0.12      0.00
   12   -5    7      0.05      0.00
  -12   -4    7      0.84      0.00
  -11   -4    7     -1.47      0.00
  -10   -4    7      0.09      0.00
   -9   -4    7      1.74      0.00
   -8   -4    7     -0.73      0.00
   -7   -4    7      0.30      0.00
   -6   -4    7     -2.59      0.00
   -5   -4    7     -1.67      0.00
   -4   -4    7      8.43      0.00
   -3   -4    7     -1.99      0.00
   -2   -4    7     -6.46      0.00
   -1   -4    7      2.22      0.00
    0   -4    7     -3.23      0.00
    1   -4    7     13.14      0.00
    2   -4    7     -9.48      0.00
    3   -4    7     -1.21      0.00
    4   -4    7     -0.49      0.00
    5   -4    7      4.94      0.00
    6   -4    7     -1.84      0.00
    7   -4    7     -1.16      0.00
    8   -4    7      0.83      0.00
    9   -4    7     -0.96      0.00
   10   -4    7      0.79      0.00
   11   -4    7      0.84      0.00
  -13   -3    7     -0.20      0.00
  -12   -3    7     -0.03      0.00
  -11   -3    7     -0.66      0.00
  -10   -3    7      1.12      0.00
   -9   -3    7      1.83      0.00
   -8   -3    7     -4.47      0.00
   -7   -3    7      0.29      0.00
   -6   -3    7      3.07      0.00
   -5   -3    7      1.68      0.00
   -4   -3    7     -4.16      0.00
   -3   -3    7      6.29      0.00
   -2   -3    7    -20.43      0.00
   -1   -3    7     27.00      0.00
    0   -3    7     -9.63      0.00
    1   -3    7     -3.76      0.00
    2   -3    7     -0.09      0.00
    3   -3    7      1.42      0.00
    4   -3    7      0.49      0.00
    5   -3    7      4.12      0.00
    6   -3    7     -7.05      0.00
    7   -3    7      2.79      0.00
    8   -3    7      1.23      0.00
    9   -3    7     -1.60      0.00
   10   -3    7      1.37      0.00
   11   -3    7     -0.49      0.00
  -13   -2    7      0.31      0.00
  -12   -2    7      0.30      0.00
  -10   -2    7      0.44      0.00
   -9   -2    7     -0.62      0.00
   -8   -2    7     -4.75      0.00
   -7   -2    7     10.62      0.00
   -6   -2    7     -7.81      0.00
   -5   -2    7      5.99      0.00
   -4   -2    7     -8.65      0.00
   -3   -2    7     -1.30      0.00
   -2   -2    7     14.28      0.00
   -1   -2    7     -2.30      0.00
    0   -2    7    -16.43      0.00
    1   -2    7     13.63      0.00
    2   -2    7     -4.43      0.00
    3   -2    7      2.56      0.00
    4   -2    7      0.47      0.00
    5   -2    7     -3.52      0.00
    6   -2    7      0.86      0.00
    7   -2    7      2.06      0.00
    8   -2    7     -0.57      0.00
    9   -2    7     -1.07      0.00
   10   -2    7      0.71      0.00
  -14   -1    7     -0.53      0.00
  -13   -1    7      1.64      0.00
  -12   -1    7     -1.26      0.00
  -11   -1    7      1.11      0.00
  -10   -1    7     -1.37      0.00
   -9   -1    7     -2.18      0.00
   -8   -1    7      6.28      0.00
   -7   -1    7      0.00      0.00
   -6   -1    7     -8.27      0.00
   -5   -1    7      2.70      0.00
   -4   -1    7      4.14      0.00
   -3   -1    7     -0.10      0.00
   -2   -1    7      2.62      0.00
   -1   -1    7    -11.03      0.00
    0   -1    7      4.84      0.00
    1   -1    7      4.52      0.00
    2   -1    7     -1.67      0.00
    3   -1    7     -1.66      0.00
    4   -1    7     -0.15      0.00
    5   -1    7     -0.65      0.00
    6   -1    7      3.26      0.00
    7   -1    7     -2.21      0.00
    8   -1    7     -0.38      0.00
    9   -1    7      1.05      0.00
   10   -1    7     -0.61      0.00
  -14    0    7      1.38      0.00
  -13    0    7     -0.84      0.00
  -11    0    7     -1.03      0.00
  -10    0    7      2.95      0.00
   -9    0    7     -0.59      0.00
   -8    0    7      1.20      0.00
   -7    0    7     -4.87      0.00
   -6    0    7      0.45      0.00
   -5    0    7      3.52      0.00
   -4    0    7      6.60      0.00
   -3    0    7    -13.98      0.00
   -2    0    7      7.26      0.00
   -1    0    7     -6.68      0.00
    0    0    7     11.51      0.00
    1    0    7     -3.46      0.00
    2    0    7     -7.12      0.00
    4    0    7      1.03      0.00
    5    0    7     -3.62      0.00
    6    0    7      3.70      0.00
    7    0    7     -2.51      0.00
    8    0    7     -0.14      0.00
    9    0    7      1.61      0.00
  -15    1    7     -0.37      0.00
  -14    1    7      1.48      0.00
  -13    1    7     -2.30      0.00
  -12    1    7      0.09      0.00
  -11    1    7      3.29      0.00
  -10    1    7     -2.37      0.00
   -9    1    7      0.45      0.00
   -8    1    7     -0.54      0.00
   -7    1    7     -6.11      0.00
   -6    1    7     14.73      0.00
   -5    1    7     -7.20      0.00
   -4    1    7     -7.04      0.00
   -3    1    7      4.58      0.00
   -2    1    7      3.91      0.00
   -1    1    7     -3.47      0.00
    0    1    7      4.27      0.00
    1    1    7     -7.02      0.00
    2    1    7      2.91      0.00
    3    1    7      2.74      0.00
    4    1    7     -2.94      0.00
    5    1    7      1.01      0.00
    6    1    7     -0.40      0.00
    7    1    7     -0.07      0.00
    8    1    7      0.71      0.00
  -15    2    7     -0.34      0.00
  -14    2    7     -0.27      0.00
  -13    2    7      0.17      0.00
  -12    2    7      1.65      0.00
  -11    2    7      0.46      0.00
  -10    2    7     -4.47      0.00
   -9    2    7      2.17      0.00
   -8    2    7     -0.37      0.00
   -7    2    7      4.12      0.00
   -6    2    7     -0.86      0.00
   -5    2    7     -8.77      0.00
   -4    2    7      5.80      0.00
   -3    2    7      4.39      0.00
   -2    2    7     -2.83      0.00
   -1    2    7     -1.93      0.00
    0    2    7      0.76      0.00
    2    2    7      5.51      0.00
    3    2    7     -2.85      0.00
    4    2    7     -2.11      0.00
    5    2    7      3.00      0.00
    6    2    7     -0.88      0.00
    7    2    7     -0.55      0.00
    8    2    7      0.76      0.00
  -15    3    7      1.30      0.00
  -14    3    7     -1.85      0.00
  -13    3    7      2.76      0.00
  -12    3    7     -1.07      0.00
  -11    3    7     -2.36      0.00
  -10    3    7     -1.32      0.00
   -9    3    7      8.28      0.00
   -8    3    7     -6.12      0.00
   -7    3    7      0.88      0.00
   -6    3    7     -2.33      0.00
   -5    3    7      0.99      0.00
   -4    3    7      6.55      0.00
   -3    3    7     -5.80      0.00
   -2    3    7     -1.09      0.00
   -1    3    7      0.87      0.00
    0    3    7      2.58      0.00
    1    3    7     -2.60      0.00
    2    3    7      2.15      0.00
    3    3    7     -2.39      0.00
    4    3    7      1.06      0.00
    5    3    7      0.96      0.00
    6    3    7     -1.16      0.00
    7    3    7      0.05      0.00
  -15    4    7      1.87      0.00
  -14    4    7     -1.77      0.00
  -13    4    7      0.72      0.00
  -12    4    7     -2.87      0.00
  -11    4    7      2.62      0.00
  -10    4    7      1.95      0.00
   -9    4    7     -0.78      0.00
   -8    4    7     -4.68      0.00
   -7    4    7      3.79      0.00
   -6    4    7     -0.84      0.00
   -5    4    7      2.39      0.00
   -4    4    7      0.96      0.00
   -3    4    7     -9.29      0.00
   -2    4    7      8.28      0.00
   -1    4    7     -0.64      0.00
    0    4    7     -2.04      0.00
    1    4    7      1.03      0.00
    2    4    7     -0.32      0.00
    3    4    7     -0.64      0.00
    4    4    7      1.15      0.00
    5    4    7     -0.21      0.00
    6    4    7     -1.06      0.00
  -16    5    7      0.65      0.00
  -15    5    7     -0.33      0.00
  -14    5    7     -1.60      0.00
  -13    5    7      1.28      0.00
  -12    5    7     -0.13      0.00
  -11    5    7      1.80      0.00
  -10    5    7     -0.40      0.00
   -9    5    7     -4.35      0.00
   -8    5    7      1.38      0.00
   -7    5    7      6.43      0.00
   -6    5    7     -5.12      0.00
   -5    5    7     -2.09      0.00
   -4    5    7      3.78      0.00
   -3    5    7     -3.58      0.00
   -2    5    7      5.46      0.00
   -1    5    7     -4.11      0.00
    0    5    7     -0.37      0.00
    1    5    7      2.74      0.00
    2    5    7     -2.65      0.00
    3    5    7      1.91      0.00
    4    5    7     -0.96      0.00
    5    5    7      0.00      0.00
  -16    6    7      0.17      0.00
  -15    6    7     -2.16      0.00
  -14    6    7      1.60      0.00
  -13    6    7      1.99      0.00
  -12    6    7     -1.89      0.00
  -11    6    7      0.10      0.00
  -10    6    7     -2.86      0.00
   -9    6    7      3.36      0.00
   -8    6    7      2.25      0.00
   -7    6    7     -4.05      0.00
   -6    6    7     -0.41      0.00
   -5    6    7      1.91      0.00
   -4    6    7     -0.19      0.00
   -3    6    7     -0.28      0.00
   -2    6    7      2.54      0.00
   -1    6    7     -5.54      0.00
    0    6    7      3.81      0.00
    1    6    7      0.37      0.00
    2    6    7     -2.43      0.00
    3    6    7      2.22      0.00
    4    6    7     -1.11      0.00
  -16    7    7     -0.22      0.00
  -15    7    7      0.41      0.00
  -14    7    7      1.80      0.00
  -13    7    7     -2.20      0.00
  -12    7    7     -1.25      0.00
  -11    7    7      2.14      0.00
  -10    7    7     -1.28      0.00
   -9    7    7      3.30      0.00
   -8    7    7     -2.69      0.00
   -7    7    7     -2.77      0.00
   -6    7    7      4.78      0.00
   -5    7    7     -1.83      0.00
   -4    7    7      1.50      0.00
   -3    7    7     -3.18      0.00
   -2    7    7      2.19      0.00
   -1    7    7     -1.12      0.00
    0    7    7      1.73      0.00
    1    7    7     -1.37      0.00
    2    7    7      0.03      0.00
  -16    8    7      0.64      0.00
  -15    8    7      0.09      0.00
  -14    8    7     -1.06      0.00
  -13    8    7     -0.37      0.00
  -12    8    7     -0.05      0.00
  -11    8    7      3.77      0.00
  -10    8    7     -3.50      0.00
   -9    8    7      0.00      0.00
   -8    8    7      0.60      0.00
   -7    8    7     -0.99      0.00
   -6    8    7      4.58      0.00
   -5    8    7     -5.41      0.00
   -4    8    7      1.76      0.00
   -3    8    7      0.20      0.00
   -2    8    7      0.13      0.00
   -1    8    7     -0.55      0.00
    0    8    7      1.83      0.00
    2    8    7      0.90      0.00
  -15    9    7      0.60      0.00
  -14    9    7     -1.82      0.00
  -13    9    7      2.48      0.00
  -12    9    7      0.53      0.00
  -11    9    7     -1.65      0.00
  -10    9    7     -1.08      0.00
   -9    9    7      1.82      0.00
   -8    9    7     -0.21      0.00
   -7    9    7      0.16      0.00
   -6    9    7      0.24      0.00
   -5    9    7     -3.17      0.00
   -4    9    7      4.46      0.00
   -3    9    7     -2.95      0.00
   -2    9    7      2.18      0.00
   -1    9    7     -1.82      0.00
    0    9    7      1.06      0.00
  -15   10    7      0.36      0.00
  -14   10    7     -0.34      0.00
  -13   10    7      2.23      0.00
  -12   10    7     -3.36      0.00
  -11   10    7      0.13      0.00
  -10   10    7      2.72      0.00
   -9   10    7     -1.66      0.00
   -8   10    7      0.45      0.00
   -7   10    7     -0.71      0.00
   -6   10    7      0.07      0.00
   -5   10    7     -0.55      0.00
   -4   10    7      3.07      0.00
   -3   10    7     -3.74      0.00
   -2   10    7      2.63      0.00
   -1   10    7     -1.51      0.00
  -14   11    7     -1.02      0.00
  -13   11    7     -0.27      0.00
  -12   11    7      0.26      0.00
  -11   11    7     -0.13      0.00
  -10   11    7      1.28      0.00
   -9   11    7     -1.05      0.00
   -8   11    7     -1.08      0.00
   -7   11    7      1.26      0.00
   -6   11    7      0.43      0.00
   -5   11    7     -0.86      0.00
   -4   11    7      0.84      0.00
   -3   11    7     -1.34      0.00
  -13   12    7      0.78      0.00
  -12   12    7     -0.25      0.00
  -11   12    7      1.06      0.00
  -10   12    7     -2.22      0.00
   -9   12    7      0.90      0.00
   -8   12    7      1.07      0.00
   -7   12    7     -0.95      0.00
   -6   12    7      0.02      0.00
   -5   12    7      0.42      0.00
  -10   13    7     -0.48      0.00
    2  -16    8      0.70      0.00
    3  -16    8     -0.24      0.00
    4  -16    8      0.52      0.00
    5  -16    8      0.04      0.00
    6  -16    8     -1.98      0.00
    7  -16    8      1.49      0.00
    8  -16    8      0.70      0.00
    9  -16    8     -0.52      0.00
   10  -16    8     -0.44      0.00
    0  -15    8     -0.48      0.00
    1  -15    8      0.97      0.00
    2  -15    8      0.40      0.00
    3  -15    8     -0.08      0.00
    4  -15    8     -1.36      0.00
    5  -15    8      0.25      0.00
    6  -15    8      0.49      0.00
    7  -15    8      1.39      0.00
    8  -15    8     -1.54      0.00
    9  -15    8     -0.30      0.00
   10  -15    8     -0.07      0.00
   11  -15    8      1.37      0.00
   -2  -14    8     -0.25      0.00
   -1  -14    8      0.85      0.00
    0  -14    8     -0.27      0.00
    1  -14    8      0.52      0.00
    2  -14    8     -0.20      0.00
    3  -14    8     -0.98      0.00
    4  -14    8     -0.64      0.00
    5  -14    8      2.83      0.00
    6  -14    8     -1.47      0.00
    7  -14    8      0.62      0.00
    8  -14    8     -2.42      0.00
    9  -14    8      1.90      0.00
   10  -14    8      0.78      0.00
   11  -14    8     -0.86      0.00
   12  -14    8     -0.35      0.00
   -3  -13    8     -0.01      0.00
   -2  -13    8      0.52      0.00
   -1  -13    8     -0.26      0.00
    0  -13    8      0.60      0.00
    1  -13    8      0.62      0.00
    2  -13    8     -4.19      0.00
    3  -13    8      3.75      0.00
    4  -13    8      0.69      0.00
    5  -13    8     -1.00      0.00
    6  -13    8     -1.60      0.00
    7  -13    8      0.58      0.00
    8  -13    8      0.94      0.00
    9  -13    8      0.81      0.00
   10  -13    8     -1.04      0.00
   11  -13    8     -1.14      0.00
   12  -13    8      0.99      0.00
   -5  -12    8      1.02      0.00
   -4  -12    8     -1.11      0.00
   -3  -12    8      0.87      0.00
   -2  -12    8      0.54      0.00
   -1  -12    8     -0.39      0.00
    0  -12    8     -1.63      0.00
    1  -12    8      0.97      0.00
    2  -12    8     -0.18      0.00
    3  -12    8      2.74      0.00
    4  -12    8     -2.40      0.00
    5  -12    8     -2.02      0.00
    6  -12    8      2.63      0.00
    7  -12    8     -0.64      0.00
    8  -12    8      1.94      0.00
    9  -12    8     -2.82      0.00
   10  -12    8      0.02      0.00
   11  -12    8      0.84      0.00
   12  -12    8      0.43      0.00
   -6  -11    8      0.47      0.00
   -5  -11    8     -0.07      0.00
   -4  -11    8     -0.84      0.00
   -3  -11    8      2.32      0.00
   -2  -11    8     -2.06      0.00
   -1  -11    8     -0.99      0.00
    0  -11    8      1.07      0.00
    1  -11    8      1.17      0.00
    2  -11    8      0.47      0.00
    3  -11    8     -1.99      0.00
    4  -11    8     -1.26      0.00
    5  -11    8      1.10      0.00
    6  -11    8      4.26      0.00
    7  -11    8     -4.95      0.00
    8  -11    8      0.65      0.00
    9  -11    8     -0.23      0.00
   10  -11    8      1.24      0.00
   11  -11    8      0.11      0.00
   12  -11    8     -0.24      0.00
   -7  -10    8     -0.38      0.00
   -6  -10    8      0.84      0.00
   -5  -10    8     -1.07      0.00
   -4  -10    8      1.30      0.00
   -3  -10    8     -1.41      0.00
   -2  -10    8     -1.65      0.00
   -1  -10    8      2.90      0.00
    0  -10    8      0.74      0.00
    1  -10    8     -0.93      0.00
    2  -10    8     -2.36      0.00
    3  -10    8     -0.03      0.00
    4  -10    8      2.79      0.00
    5  -10    8      0.70      0.00
    6  -10    8     -2.41      0.00
    7  -10    8     -1.42      0.00
    8  -10    8      2.03      0.00
    9  -10    8      0.45      0.00
   10  -10    8     -0.01      0.00
   11  -10    8     -0.43      0.00
   12  -10    8     -0.38      0.00
   -8   -9    8      0.13      0.00
   -7   -9    8     -0.92      0.00
   -6   -9    8      1.65      0.00
   -5   -9    8     -1.58      0.00
   -4   -9    8     -0.28      0.00
   -3   -9    8      0.81      0.00
   -2   -9    8     -1.81      0.00
   -1   -9    8      6.20      0.00
    0   -9    8     -5.51      0.00
    1   -9    8     -2.65      0.00
    2   -9    8      4.06      0.00
    3   -9    8      2.01      0.00
    4   -9    8     -2.66      0.00
    5   -9    8      0.68      0.00
    6   -9    8     -4.25      0.00
    7   -9    8      5.46      0.00
    8   -9    8      0.22      0.00
    9   -9    8     -2.59      0.00
   10   -9    8      1.05      0.00
   11   -9    8     -0.62      0.00
   12   -9    8      0.34      0.00
   -9   -8    8     -0.85      0.00
   -8   -8    8      0.75      0.00
   -7   -8    8      0.65      0.00
   -6   -8    8     -1.92      0.00
   -5   -8    8     -0.54      0.00
   -4   -8    8      2.08      0.00
   -3   -8    8      0.52      0.00
   -2   -8    8      0.43      0.00
   -1   -8    8     -1.47      0.00
    0   -8    8     -6.63      0.00
    1   -8    8     12.06      0.00
    2   -8    8     -5.80      0.00
    3   -8    8      1.56      0.00
    4   -8    8     -3.54      0.00
    5   -8    8      1.70      0.00
    6   -8    8      1.41      0.00
    7   -8    8      1.67      0.00
    8   -8    8     -3.37      0.00
    9   -8    8      0.78      0.00
   10   -8    8      0.07      0.00
   11   -8    8      0.95      0.00
   12   -8    8     -0.70      0.00
  -10   -7    8      0.05      0.00
   -9   -7    8     -0.65      0.00
   -8   -7    8      1.59      0.00
   -7   -7    8     -1.99      0.00
   -6   -7    8     -0.94      0.00
   -5   -7    8      4.66      0.00
   -4   -7    8     -2.96      0.00
   -3   -7    8      1.35      0.00
   -2   -7    8     -3.49      0.00
   -1   -7    8      1.22      0.00
    0   -7    8      1.14      0.00
    1   -7    8      6.09      0.00
    2   -7    8     -9.90      0.00
    3   -7    8      2.26      0.00
    4   -7    8      1.56      0.00
    5   -7    8      3.06      0.00
    6   -7    8     -2.84      0.00
    7   -7    8     -0.56      0.00
    8   -7    8     -0.55      0.00
    9   -7    8      1.51      0.00
   10   -7    8      0.05      0.00
   11   -7    8     -0.49      0.00
   12   -7    8     -0.05      0.00
  -10   -6    8      0.87      0.00
   -9   -6    8     -1.29      0.00
   -8   -6    8     -0.14      0.00
   -7   -6    8      1.51      0.00
   -6   -6    8     -1.54      0.00
   -5   -6    8      3.76      0.00
   -4   -6    8     -2.67      0.00
   -3   -6    8     -5.77      0.00
   -2   -6    8      6.60      0.00
   -1   -6    8      3.20      0.00
    0   -6    8     -4.75      0.00
    1   -6    8      0.37      0.00
    2   -6    8     -4.79      0.00
    3   -6    8      7.90      0.00
    4   -6    8      0.85      0.00
    5   -6    8     -7.85      0.00
    6   -6    8      6.16      0.00
    7   -6    8     -4.21      0.00
    8   -6    8      2.67      0.00
    9   -6    8      0.44      0.00
   10   -6    8     -1.70      0.00
   11   -6    8     -0.01      0.00
  -11   -5    8      1.49      0.00
  -10   -5    8     -2.54      0.00
   -7   -5    8     -2.41      0.00
   -6   -5    8      4.48      0.00
   -5   -5    8     -4.69      0.00
   -4   -5    8     -4.51      0.00
   -3   -5    8     11.43      0.00
   -2   -5    8     -2.36      0.00
   -1   -5    8     -7.60      0.00
    0   -5    8      7.65      0.00
    1   -5    8     -9.97      0.00
    2   -5    8     12.09      0.00
    3   -5    8     -3.49      0.00
    4   -5    8     -3.27      0.00
    5   -5    8     -1.25      0.00
    6   -5    8      4.63      0.00
    7   -5    8     -2.48      0.00
    8   -5    8      1.37      0.00
    9   -5    8     -1.69      0.00
   11   -5    8     -0.06      0.00
  -12   -4    8      0.99      0.00
  -11   -4    8     -1.22      0.00
  -10   -4    8     -0.35      0.00
   -9   -4    8      2.07      0.00
   -8   -4    8     -0.67      0.00
   -7   -4    8     -0.40      0.00
   -6   -4    8     -1.04      0.00
   -5   -4    8     -3.92      0.00
   -4   -4    8     11.52      0.00
   -3   -4    8     -6.64      0.00
   -2   -4    8     -1.04      0.00
   -1   -4    8     -2.62      0.00
    0   -4    8      3.29      0.00
    1   -4    8      4.20      0.00
    2   -4    8     -2.47      0.00
    3   -4    8     -5.20      0.00
    4   -4    8      3.57      0.00
    5   -4    8      0.75      0.00
    6   -4    8      0.52      0.00
    7   -4    8     -2.29      0.00
    8   -4    8      1.52      0.00
    9   -4    8     -1.13      0.00
   10   -4    8      0.72      0.00
   11   -4    8      0.45      0.00
  -13   -3    8     -0.33      0.00
  -12   -3    8      0.22      0.00
  -11   -3    8     -1.01      0.00
  -10   -3    8      1.64      0.00
   -9   -3    8      1.04      0.00
   -8   -3    8     -3.31      0.00
   -7   -3    8     -1.21      0.00
   -6   -3    8      4.80      0.00
   -5   -3    8     -0.52      0.00
   -4   -3    8     -1.27      0.00
   -3   -3    8      1.25      0.00
   -2   -3    8    -11.03      0.00
   -1   -3    8     16.21      0.00
    0   -3    8     -3.02      0.00
    1   -3    8     -7.34      0.00
    2   -3    8      3.59      0.00
    3   -3    8     -1.16      0.00
    4   -3    8      1.55      0.00
    5   -3    8      2.37      0.00
    6   -3    8     -4.74      0.00
    7   -3    8      1.37      0.00
    8   -3    8      1.58      0.00
    9   -3    8     -1.40      0.00
   10   -3    8      0.98      0.00
  -13   -2    8     -0.15      0.00
  -12   -2    8      0.69      0.00
  -10   -2    8      0.07      0.00
   -9   -2    8     -0.09      0.00
   -8   -2    8     -4.92      0.00
   -7   -2    8     10.16      0.00
   -6   -2    8     -6.58      0.00
   -5   -2    8      3.87      0.00
   -4   -2    8     -7.12      0.00
   -3   -2    8      1.32      0.00
   -2   -2    8      8.28      0.00
   -1   -2    8      0.15      0.00
    0   -2    8    -13.56      0.00
    1   -2    8      9.92      0.00
    2   -2    8     -1.16      0.00
    3   -2    8     -0.49      0.00
    4   -2    8      1.02      0.00
    5   -2    8     -1.79      0.00
    6   -2    8     -0.50      0.00
    7   -2    8      2.46      0.00
    8   -2    8     -0.76      0.00
    9   -2    8     -1.12      0.00
   10   -2    8      1.19      0.00
  -14   -1    8     -0.65      0.00
  -13   -1    8      1.99      0.00
  -12   -1    8     -1.92      0.00
  -11   -1    8      1.92      0.00
  -10   -1    8     -2.24      0.00
   -9   -1    8     -0.99      0.00
   -8   -1    8      4.47      0.00
   -7   -1    8      2.48      0.00
   -6   -1    8    -11.93      0.00
   -5   -1    8      8.42      0.00
   -4   -1    8     -1.75      0.00
   -3   -1    8      3.33      0.00
   -2   -1    8     -0.28      0.00
   -1   -1    8     -7.53      0.00
    0   -1    8      3.86      0.00
    1   -1    8      3.44      0.00
    3   -1    8     -0.28      0.00
    4   -1    8     -0.80      0.00
    5   -1    8     -0.06      0.00
    6   -1    8      2.39      0.00
    7   -1    8     -1.70      0.00
    8   -1    8     -0.15      0.00
    9   -1    8      0.46      0.00
  -14    0    8      1.03      0.00
  -13    0    8     -0.38      0.00
  -12    0    8     -1.16      0.00
  -11    0    8     -0.41      0.00
  -10    0    8      2.27      0.00
   -9    0    8      0.63      0.00
   -8    0    8     -1.34      0.00
   -7    0    8     -1.40      0.00
   -6    0    8     -2.53      0.00
   -5    0    8      6.31      0.00
   -4    0    8      2.37      0.00
   -3    0    8    -10.00      0.00
   -2    0    8      5.65      0.00
   -1    0    8     -4.92      0.00
    0    0    8      8.97      0.00
    2    0    8     -4.66      0.00
    3    0    8      4.25      0.00
    4    0    8      0.89      0.00
    5    0    8     -3.26      0.00
    6    0    8      3.05      0.00
    7    0    8     -1.88      0.00
    8    0    8      0.14      0.00
  -14    1    8      1.49      0.00
  -13    1    8     -2.55      0.00
  -12    1    8      0.62      0.00
  -11    1    8      2.69      0.00
  -10    1    8     -1.78      0.00
   -9    1    8     -0.15      0.00
   -8    1    8     -0.65      0.00
   -7    1    8     -3.89      0.00
   -6    1    8     11.15      0.00
   -5    1    8     -6.05      0.00
   -4    1    8     -4.92      0.00
   -3    1    8      2.67      0.00
   -2    1    8      5.28      0.00
   -1    1    8     -6.13      0.00
    1    1    8     -6.11      0.00
    2    1    8      1.82      0.00
    3    1    8      2.61      0.00
    4    1    8     -2.31      0.00
    5    1    8      0.41      0.00
    6    1    8     -0.10      0.00
    7    1    8      0.14      0.00
    8    1    8      0.22      0.00
  -15    2    8     -0.88      0.00
  -14    2    8      0.65      0.00
  -13    2    8     -0.81      0.00
  -12    2    8      2.62      0.00
  -11    2    8     -0.63      0.00
  -10    2    8     -3.71      0.00
   -9    2    8      1.76      0.00
   -8    2    8      0.92      0.00
   -7    2    8      1.64      0.00
   -6    2    8      0.65      0.00
   -5    2    8     -8.59      0.00
   -4    2    8      6.52      0.00
   -3    2    8      2.21      0.00
   -2    2    8     -1.71      0.00
   -1    2    8     -2.46      0.00
    0    2    8      2.53      0.00
    1    2    8     -3.74      0.00
    2    2    8      5.72      0.00
    3    2    8     -3.01      0.00
    4    2    8     -1.61      0.00
    5    2    8      2.80      0.00
    6    2    8     -1.12      0.00
  -15    3    8      0.69      0.00
  -14    3    8     -0.77      0.00
  -13    3    8      1.58      0.00
  -12    3    8     -0.30      0.00
  -11    3    8     -2.79      0.00
  -10    3    8     -0.64      0.00
   -9    3    8      7.41      0.00
   -8    3    8     -5.65      0.00
   -7    3    8      0.04      0.00
   -6    3    8     -0.31      0.00
   -5    3    8     -0.16      0.00
   -4    3    8      5.47      0.00
   -3    3    8     -5.26      0.00
   -2    3    8      0.50      0.00
   -1    3    8     -0.66      0.00
    0    3    8      3.65      0.00
    1    3    8     -4.21      0.00
    2    3    8      3.66      0.00
    3    3    8     -3.21      0.00
    4    3    8      1.53      0.00
    5    3    8      0.63      0.00
  -15    4    8      1.48      0.00
  -14    4    8     -1.70      0.00
  -13    4    8      0.83      0.00
  -12    4    8     -2.84      0.00
  -11    4    8      3.15      0.00
  -10    4    8      0.94      0.00
   -9    4    8     -0.50      0.00
   -8    4    8     -4.26      0.00
   -7    4    8      3.93      0.00
   -6    4    8     -0.98      0.00
   -5    4    8      1.54      0.00
   -4    4    8      1.27      0.00
   -3    4    8     -7.96      0.00
   -2    4    8      7.82      0.00
   -1    4    8     -2.56      0.00
    0    4    8      0.80      0.00
    1    4    8     -1.74      0.00
    2    4    8      2.09      0.00
    3    4    8     -1.97      0.00
    4    4    8      1.36      0.00
  -15    5    8     -0.04      0.00
  -14    5    8     -1.93      0.00
  -13    5    8      1.69      0.00
  -12    5    8     -0.50      0.00
  -11    5    8      2.05      0.00
  -10    5    8     -1.13      0.00
   -9    5    8     -2.95      0.00
   -8    5    8      0.71      0.00
   -7    5    8      6.01      0.00
   -6    5    8     -5.34      0.00
   -5    5    8     -1.03      0.00
   -4    5    8      3.56      0.00
   -3    5    8     -3.97      0.00
   -2    5    8      5.70      0.00
   -1    5    8     -5.13      0.00
    0    5    8      1.66      0.00
    1    5    8      0.51      0.00
    2    5    8     -0.59      0.00
    3    5    8      0.16      0.00
    4    5    8      0.03      0.00
  -15    6    8     -1.75      0.00
  -14    6    8      1.27      0.00
  -13    6    8      2.14      0.00
  -12    6    8     -2.28      0.00
  -11    6    8      0.09      0.00
  -10    6    8     -1.77      0.00
   -9    6    8      2.71      0.00
   -8    6    8      0.92      0.00
   -7    6    8     -1.97      0.00
   -6    6    8     -1.83      0.00
   -5    6    8      3.21      0.00
   -4    6    8     -1.51      0.00
   -3    6    8      0.02      0.00
   -2    6    8      2.96      0.00
   -1    6    8     -5.99      0.00
    0    6    8      4.56      0.00
    1    6    8     -0.96      0.00
    2    6    8     -1.05      0.00
    3    6    8      1.08      0.00
  -15    7    8      0.02      0.00
  -14    7    8      2.09      0.00
  -13    7    8     -2.56      0.00
  -12    7    8     -0.70      0.00
  -11    7    8      1.96      0.00
  -10    7    8     -1.60      0.00
   -9    7    8      3.47      0.00
   -8    7    8     -3.33      0.00
   -7    7    8     -0.91      0.00
   -6    7    8      2.62      0.00
   -5    7    8     -0.28      0.00
   -4    7    8      0.08      0.00
   -3    7    8     -2.01      0.00
   -2    7    8      1.75      0.00
   -1    7    8     -1.07      0.00
    0    7    8      1.43      0.00
    1    7    8     -1.03      0.00
    2    7    8      0.13      0.00
  -15    8    8     -0.38      0.00
  -14    8    8     -0.54      0.00
  -13    8    8     -0.72      0.00
  -12    8    8      0.52      0.00
  -11    8    8      2.92      0.00
  -10    8    8     -3.44      0.00
   -9    8    8      0.82      0.00
   -8    8    8     -0.18      0.00
   -7    8    8     -0.06      0.00
   -6    8    8      2.76      0.00
   -5    8    8     -3.39      0.00
   -4    8    8      0.43      0.00
   -3    8    8      1.00      0.00
   -2    8    8     -0.59      0.00
   -1    8    8      0.17      0.00
    0    8    8      0.88      0.00
  -15    9    8      0.01      0.00
  -14    9    8     -0.86      0.00
  -13    9    8      1.52      0.00
  -12    9    8      0.65      0.00
  -11    9    8     -1.15      0.00
  -10    9    8     -1.63      0.00
   -9    9    8      2.65      0.00
   -8    9    8     -1.05      0.00
   -7    9    8      0.37      0.00
   -6    9    8      0.07      0.00
   -5    9    8     -2.08      0.00
   -4    9    8      2.67      0.00
   -3    9    8     -1.23      0.00
   -2    9    8      0.75      0.00
   -1    9    8     -0.63      0.00
  -14   10    8     -0.30      0.00
  -13   10    8      1.94      0.00
  -12   10    8     -2.93      0.00
  -11   10    8      0.26      0.00
  -10   10    8      2.33      0.00
   -9   10    8     -1.69      0.00
   -8   10    8      0.60      0.00
   -7   10    8     -0.45      0.00
   -6   10    8     -0.40      0.00
   -5   10    8      0.06      0.00
   -4   10    8      2.11      0.00
   -3   10    8     -2.58      0.00
  -13   11    8     -0.28      0.00
  -12   11    8      0.51      0.00
  -11   11    8     -0.50      0.00
  -10   11    8      1.54      0.00
   -9   11    8     -1.63      0.00
   -8   11    8     -0.11      0.00
   -7   11    8      0.75      0.00
   -6   11    8      0.33      0.00
   -5   11    8     -0.71      0.00
  -11   12    8      0.36      0.00
  -10   12    8     -1.03      0.00
   -9   12    8      0.21      0.00
   -8   12    8      0.92      0.00
    3  -16    9      0.59      0.00
    4  -16    9     -0.10      0.00
    5  -16    9      0.35      0.00
    6  -16    9     -1.92      0.00
    7  -16    9      1.24      0.00
    8  -16    9      1.00      0.00
    9  -16    9     -0.87      0.00
    0  -15    9     -0.97      0.00
    1  -15    9      1.44      0.00
    2  -15    9      0.28      0.00
    3  -15    9     -0.20      0.00
    4  -15    9     -1.15      0.00
    5  -15    9      0.16      0.00
    6  -15    9      0.59      0.00
    7  -15    9      1.13      0.00
    8  -15    9     -1.39      0.00
    9  -15    9     -0.33      0.00
   10  -15    9      0.29      0.00
   -2  -14    9     -0.40      0.00
   -1  -14    9      0.83      0.00
    0  -14    9     -0.23      0.00
    1  -14    9      0.74      0.00
    2  -14    9     -0.49      0.00
    3  -14    9     -0.87      0.00
    4  -14    9     -0.57      0.00
    5  -14    9      2.85      0.00
    6  -14    9     -1.52      0.00
    7  -14    9      0.42      0.00
    8  -14    9     -2.10      0.00
    9  -14    9      1.98      0.00
   10  -14    9      0.39      0.00
   11  -14    9     -0.64      0.00
   -3  -13    9      0.05      0.00
   -2  -13    9      0.16      0.00
   -1  -13    9      0.35      0.00
    0  -13    9      0.40      0.00
    1  -13    9      0.31      0.00
    2  -13    9     -3.78      0.00
    3  -13    9      3.78      0.00
    4  -13    9      0.24      0.00
    5  -13    9     -0.36      0.00
    6  -13    9     -2.63      0.00
    7  -13    9      2.16      0.00
    8  -13    9     -0.38      0.00
    9  -13    9      1.33      0.00
   10  -13    9     -1.22      0.00
   11  -13    9     -0.70      0.00
   -5  -12    9      0.92      0.00
   -4  -12    9     -1.21      0.00
   -3  -12    9      1.23      0.00
   -2  -12    9      0.50      0.00
   -1  -12    9     -0.51      0.00
    0  -12    9     -1.97      0.00
    1  -12    9      1.80      0.00
    2  -12    9     -0.84      0.00
    3  -12    9      3.31      0.00
    4  -12    9     -3.52      0.00
    5  -12    9     -0.52      0.00
    6  -12    9      1.49      0.00
    7  -12    9      0.42      0.00
    8  -12    9      0.61      0.00
    9  -12    9     -1.78      0.00
   10  -12    9     -0.32      0.00
   11  -12    9      1.00      0.00
   12  -12    9      0.04      0.00
   -6  -11    9      0.40      0.00
   -5  -11    9      0.23      0.00
   -4  -11    9     -1.20      0.00
   -3  -11    9      2.79      0.00
   -2  -11    9     -2.22      0.00
   -1  -11    9     -1.28      0.00
    0  -11    9      1.51      0.00
    1  -11    9      1.16      0.00
    2  -11    9     -0.07      0.00
    3  -11    9     -1.51      0.00
    4  -11    9     -1.39      0.00
    5  -11    9      1.74      0.00
    6  -11    9      3.15      0.00
    7  -11    9     -4.62      0.00
    8  -11    9      1.15      0.00
    9  -11    9     -0.51      0.00
   10  -11    9      1.03      0.00
   11  -11    9      0.04      0.00
   12  -11    9     -0.14      0.00
   -7  -10    9      0.46      0.00
   -6  -10    9      0.19      0.00
   -5  -10    9     -0.52      0.00
   -4  -10    9      1.14      0.00
   -3  -10    9     -1.89      0.00
   -2  -10    9     -0.99      0.00
   -1  -10    9      2.63      0.00
    0  -10    9      0.84      0.00
    1  -10    9     -1.49      0.00
    2  -10    9     -1.53      0.00
    3  -10    9     -0.71      0.00
    4  -10    9      4.10      0.00
    5  -10    9     -1.73      0.00
    6  -10    9     -0.31      0.00
    7  -10    9     -2.28      0.00
    8  -10    9      2.23      0.00
    9  -10    9      0.14      0.00
   10  -10    9      0.23      0.00
   11  -10    9     -0.82      0.00
   12  -10    9      0.24      0.00
   -8   -9    9     -0.29      0.00
   -7   -9    9     -0.21      0.00
   -6   -9    9      0.91      0.00
   -5   -9    9     -0.90      0.00
   -4   -9    9     -0.68      0.00
   -3   -9    9      0.47      0.00
   -2   -9    9     -0.50      0.00
   -1   -9    9      3.93      0.00
    0   -9    9     -3.09      0.00
    1   -9    9     -4.69      0.00
    2   -9    9      6.39      0.00
    3   -9    9     -0.67      0.00
    4   -9    9     -0.77      0.00
    5   -9    9     -1.01      0.00
    6   -9    9     -1.89      0.00
    7   -9    9      3.14      0.00
    8   -9    9      1.29      0.00
    9   -9    9     -3.00      0.00
   10   -9    9      1.61      0.00
   11   -9    9     -1.00      0.00
   12   -9    9      0.64      0.00
   -9   -8    9     -0.39      0.00
   -8   -8    9      0.27      0.00
   -7   -8    9      0.95      0.00
   -6   -8    9     -1.82      0.00
   -5   -8    9     -1.49      0.00
   -4   -8    9      3.33      0.00
   -3   -8    9     -0.18      0.00
   -2   -8    9      0.50      0.00
   -1   -8    9     -2.13      0.00
    0   -8    9     -4.28      0.00
    1   -8    9      8.79      0.00
    2   -8    9     -2.96      0.00
    3   -8    9     -1.39      0.00
    4   -8    9     -0.81      0.00
    5   -8    9      0.53      0.00
    6   -8    9      1.46      0.00
    7   -8    9      1.22      0.00
    8   -8    9     -2.57      0.00
    9   -8    9      0.39      0.00
   10   -8    9      0.61      0.00
   11   -8    9      0.15      0.00
  -10   -7    9      0.28      0.00
   -9   -7    9     -0.91      0.00
   -8   -7    9      1.81      0.00
   -7   -7    9     -2.31      0.00
   -6   -7    9     -0.87      0.00
   -5   -7    9      4.90      0.00
   -4   -7    9     -3.24      0.00
   -3   -7    9      1.01      0.00
   -2   -7    9     -2.36      0.00
   -1   -7    9     -0.10      0.00
    0   -7    9      2.69      0.00
    1   -7    9      3.81      0.00
    2   -7    9     -8.72      0.00
    3   -7    9      3.56      0.00
    4   -7    9     -0.43      0.00
    5   -7    9      4.28      0.00
    6   -7    9     -3.93      0.00
    7   -7    9      0.65      0.00
    8   -7    9     -0.75      0.00
    9   -7    9      1.15      0.00
   10   -7    9     -0.05      0.00
   11   -7    9      0.01      0.00
  -10   -6    9      0.97      0.00
   -9   -6    9     -1.36      0.00
   -7   -6    9      1.45      0.00
   -6   -6    9     -1.34      0.00
   -5   -6    9      3.69      0.00
   -4   -6    9     -3.03      0.00
   -3   -6    9     -4.76      0.00
   -2   -6    9      5.31      0.00
   -1   -6    9      4.64      0.00
    0   -6    9     -7.29      0.00
    1   -6    9      3.18      0.00
    2   -6    9     -5.87      0.00
    3   -6    9      8.64      0.00
    4   -6    9     -1.62      0.00
    5   -6    9     -4.41      0.00
    6   -6    9      3.33      0.00
    7   -6    9     -1.90      0.00
    8   -6    9      1.19      0.00
    9   -6    9      0.84      0.00
   10   -6    9     -1.72      0.00
   11   -6    9      0.29      0.00
  -11   -5    9      1.05      0.00
  -10   -5    9     -2.16      0.00
   -9   -5    9      0.90      0.00
   -8   -5    9      1.47      0.00
   -7   -5    9     -1.67      0.00
   -6   -5    9      2.53      0.00
   -5   -5    9     -2.38      0.00
   -4   -5    9     -5.77      0.00
   -3   -5    9     11.51      0.00
   -2   -5    9     -2.37      0.00
   -1   -5    9     -7.53      0.00
    0   -5    9      7.15      0.00
    1   -5    9     -7.09      0.00
    2   -5    9      7.93      0.00
    3   -5    9     -1.10      0.00
    4   -5    9     -4.13      0.00
    5   -5    9     -0.01      0.00
    6   -5    9      3.64      0.00
    7   -5    9     -2.24      0.00
    8   -5    9      0.86      0.00
    9   -5    9     -0.80      0.00
   10   -5    9      0.01      0.00
  -12   -4    9      1.12      0.00
  -11   -4    9     -1.07      0.00
  -10   -4    9     -0.65      0.00
   -9   -4    9      2.31      0.00
   -8   -4    9     -0.68      0.00
   -7   -4    9     -0.77      0.00
   -6   -4    9     -0.38      0.00
   -5   -4    9     -4.36      0.00
   -4   -4    9     11.90      0.00
   -3   -4    9     -8.02      0.00
   -2   -4    9      0.91      0.00
   -1   -4    9     -3.95      0.00
    0   -4    9      5.86      0.00
    1   -4    9     -0.33      0.00
    2   -4    9      0.65      0.00
    3   -4    9     -5.81      0.00
    4   -4    9      4.34      0.00
    5   -4    9     -0.62      0.00
    6   -4    9      1.03      0.00
    7   -4    9     -2.10      0.00
    8   -4    9      1.10      0.00
    9   -4    9     -0.64      0.00
   10   -4    9      0.41      0.00
  -12   -3    9      0.40      0.00
  -11   -3    9     -1.34      0.00
  -10   -3    9      2.44      0.00
   -9   -3    9     -0.15      0.00
   -8   -3    9     -2.03      0.00
   -7   -3    9     -2.58      0.00
   -6   -3    9      6.59      0.00
   -5   -3    9     -3.08      0.00
   -4   -3    9      2.10      0.00
   -3   -3    9     -4.02      0.00
   -2   -3    9     -2.16      0.00
   -1   -3    9      6.67      0.00
    0   -3    9      2.40      0.00
    1   -3    9     -9.72      0.00
    2   -3    9      5.88      0.00
    3   -3    9     -2.67      0.00
    4   -3    9      2.37      0.00
    5   -3    9      0.48      0.00
    6   -3    9     -2.65      0.00
    7   -3    9      0.54      0.00
    8   -3    9      1.26      0.00
    9   -3    9     -0.77      0.00
  -13   -2    9     -0.77      0.00
  -12   -2    9      1.57      0.00
  -11   -2    9     -0.94      0.00
  -10   -2    9      0.43      0.00
   -9   -2    9     -0.55      0.00
   -8   -2    9     -3.37      0.00
   -7   -2    9      7.31      0.00
   -6   -2    9     -2.70      0.00
   -5   -2    9     -1.17      0.00
   -4   -2    9     -2.04      0.00
   -3   -2    9     -0.47      0.00
   -2   -2    9      7.02      0.00
   -1   -2    9     -0.95      0.00
    0   -2    9     -8.75      0.00
    1   -2    9      5.35      0.00
    2   -2    9      2.09      0.00
    3   -2    9     -3.31      0.00
    4   -2    9      2.09      0.00
    5   -2    9     -1.15      0.00
    6   -2    9     -1.12      0.00
    7   -2    9      2.55      0.00
    8   -2    9     -0.99      0.00
    9   -2    9     -0.74      0.00
  -14   -1    9     -0.51      0.00
  -13   -1    9      1.93      0.00
  -12   -1    9     -2.13      0.00
  -11   -1    9      2.15      0.00
  -10   -1    9     -2.44      0.00
   -9   -1    9     -0.64      0.00
   -8   -1    9      4.22      0.00
   -7   -1    9      2.10      0.00
   -6   -1    9    -11.53      0.00
   -5   -1    9      9.40      0.00
   -4   -1    9     -3.06      0.00
   -3   -1    9      3.39      0.00
   -2   -1    9     -1.08      0.00
   -1   -1    9     -5.14      0.00
    1   -1    9      2.52      0.00
    2   -1    9     -1.82      0.00
    3   -1    9     -0.17      0.00
    4   -1    9     -0.60      0.00
    5   -1    9      0.33      0.00
    6   -1    9      1.33      0.00
    7   -1    9     -0.86      0.00
    8   -1    9     -0.29      0.00
  -14    0    9      0.63      0.00
  -13    0    9      0.28      0.00
  -12    0    9     -2.08      0.00
  -11    0    9      0.80      0.00
  -10    0    9      1.29      0.00
   -9    0    9      1.42      0.00
   -8    0    9     -2.87      0.00
   -7    0    9      0.92      0.00
   -6    0    9     -4.36      0.00
   -5    0    9      8.20      0.00
   -4    0    9     -1.56      0.00
   -3    0    9     -5.38      0.00
   -2    0    9      2.82      0.00
   -1    0    9     -2.43      0.00
    0    0    9      5.88      0.00
    1    0    9     -2.71      0.00
    2    0    9     -3.57      0.00
    3    0    9      3.68      0.00
    4    0    9      0.56      0.00
    5    0    9     -2.74      0.00
    6    0    9      2.42      0.00
    7    0    9     -1.37      0.00
  -14    1    9      1.11      0.00
  -13    1    9     -2.08      0.00
  -12    1    9      0.39      0.00
  -11    1    9      2.86      0.00
  -10    1    9     -2.01      0.00
   -9    1    9      0.02      0.00
   -8    1    9     -1.31      0.00
   -7    1    9     -1.33      0.00
   -6    1    9      7.13      0.00
   -5    1    9     -3.72      0.00
   -4    1    9     -5.06      0.00
   -3    1    9      3.60      0.00
   -2    1    9      3.23      0.00
   -1    1    9     -5.04      0.00
    0    1    9      4.76      0.00
    1    1    9     -3.81      0.00
    2    1    9      0.34      0.00
    3    1    9      2.65      0.00
    4    1    9     -1.89      0.00
    5    1    9      0.11      0.00
    7    1    9      0.06      0.00
  -15    2    9     -1.08      0.00
  -14    2    9      1.03      0.00
  -13    2    9     -1.20      0.00
  -12    2    9      3.00      0.00
  -11    2    9     -1.38      0.00
  -10    2    9     -2.94      0.00
   -9    2    9      1.38      0.00
   -8    2    9      1.77      0.00
   -7    2    9     -0.05      0.00
   -6    2    9      1.05      0.00
   -5    2    9     -6.73      0.00
   -4    2    9      4.89      0.00
   -3    2    9      2.43      0.00
   -2    2    9     -2.70      0.00
   -1    2    9     -0.50      0.00
    0    2    9      1.25      0.00
    1    2    9     -2.61      0.00
    2    2    9      4.20      0.00
    3    2    9     -2.01      0.00
    4    2    9     -1.60      0.00
    5    2    9      2.41      0.00
    6    2    9     -0.94      0.00
  -15    3    9      0.07      0.00
  -14    3    9      0.42      0.00
  -13    3    9      0.00      0.00
  -12    3    9      0.96      0.00
  -11    3    9     -3.70      0.00
  -10    3    9      0.62      0.00
   -9    3    9      5.66      0.00
   -8    3    9     -4.25      0.00
   -7    3    9     -1.23      0.00
   -6    3    9      1.45      0.00
   -5    3    9     -0.92      0.00
   -4    3    9      3.81      0.00
   -3    3    9     -2.97      0.00
   -2    3    9     -1.02      0.00
   -1    3    9      1.21      0.00
    0    3    9      1.76      0.00
    1    3    9     -3.22      0.00
    2    3    9      3.06      0.00
    3    3    9     -2.55      0.00
    4    3    9      1.19      0.00
    5    3    9      0.50      0.00
  -15    4    9      0.81      0.00
  -14    4    9     -0.93      0.00
  -13    4    9      0.05      0.00
  -12    4    9     -1.86      0.00
  -11    4    9      2.54      0.00
  -10    4    9      1.12      0.00
   -9    4    9     -1.46      0.00
   -8    4    9     -2.57      0.00
   -7    4    9      2.98      0.00
   -6    4    9     -0.66      0.00
   -5    4    9      0.94      0.00
   -4    4    9      0.98      0.00
   -3    4    9     -5.61      0.00
   -2    4    9      5.44      0.00
   -1    4    9     -1.73      0.00
    0    4    9      0.85      0.00
    1    4    9     -1.96      0.00
    2    4    9      2.36      0.00
    4    4    9      0.90      0.00
  -15    5    9      0.00      0.00
  -14    5    9     -1.73      0.00
  -13    5    9      1.55      0.00
  -12    5    9     -0.34      0.00
  -11    5    9      1.56      0.00
  -10    5    9     -0.75      0.00
   -9    5    9     -2.82      0.00
   -8    5    9      1.30      0.00
   -7    5    9      4.41      0.00
   -6    5    9     -4.41      0.00
   -5    5    9     -0.61      0.00
   -4    5    9      2.93      0.00
   -3    5    9     -3.13      0.00
   -2    5    9      4.44      0.00
   -1    5    9     -4.36      0.00
    0    5    9      1.79      0.00
    1    5    9     -0.04      0.00
    2    5    9      0.09      0.00
    3    5    9     -0.46      0.00
  -15    6    9     -1.17      0.00
  -14    6    9      0.81      0.00
  -13    6    9      2.14      0.00
  -12    6    9     -2.16      0.00
  -11    6    9     -0.50      0.00
  -10    6    9     -0.03      0.00
   -9    6    9      1.10      0.00
   -8    6    9      0.97      0.00
   -7    6    9     -1.32      0.00
   -6    6    9     -2.12      0.00
   -5    6    9      3.85      0.00
   -4    6    9     -2.65      0.00
   -3    6    9      0.71      0.00
   -2    6    9      2.60      0.00
   -1    6    9     -5.42      0.00
    1    6    9     -1.35      0.00
    2    6    9     -0.29      0.00
  -15    7    9      0.00      0.00
  -14    7    9      2.06      0.00
  -13    7    9     -2.76      0.00
  -12    7    9      0.05      0.00
  -11    7    9      1.30      0.00
  -10    7    9     -1.22      0.00
   -9    7    9      2.80      0.00
   -8    7    9     -3.01      0.00
   -7    7    9      0.02      0.00
   -6    7    9      1.08      0.00
   -5    7    9      1.06      0.00
   -4    7    9     -1.30      0.00
   -3    7    9     -0.81      0.00
   -1    7    9     -0.76      0.00
    0    7    9      0.87      0.00
    1    7    9     -0.67      0.00
  -15    8    9     -0.41      0.00
  -14    8    9     -0.23      0.00
  -13    8    9     -1.15      0.00
  -12    8    9      1.40      0.00
  -11    8    9      1.53      0.00
  -10    8    9     -2.73      0.00
   -9    8    9      1.10      0.00
   -8    8    9     -0.70      0.00
   -6    8    9      0.67      0.00
   -5    8    9     -1.21      0.00
   -4    8    9     -0.71      0.00
   -3    8    9      1.49      0.00
   -2    8    9     -1.19      0.00
   -1    8    9      0.85      0.00
  -14    9    9      0.01      0.00
  -13    9    9      0.25      0.00
  -12    9    9      1.22      0.00
  -11    9    9     -1.05      0.00
  -10    9    9     -1.86      0.00
   -9    9    9      3.31      0.00
   -8    9    9     -2.15      0.00
   -7    9    9      1.24      0.00
   -6    9    9     -0.76      0.00
   -5    9    9     -0.61      0.00
   -4    9    9      0.77      0.00
   -3    9    9      0.43      0.00
   -2    9    9     -0.58      0.00
  -13   10    9      1.10      0.00
  -12   10    9     -2.03      0.00
  -11   10    9      0.33      0.00
  -10   10    9      1.53      0.00
   -9   10    9     -1.02      0.00
   -8   10    9     -0.08      0.00
   -7   10    9      0.54      0.00
   -6   10    9     -1.29      0.00
   -5   10    9      0.93      0.00
   -4   10    9      0.69      0.00
  -12   11    9      0.50      0.00
  -11   11    9     -0.52      0.00
  -10   11    9      1.27      0.00
   -9   11    9     -1.43      0.00
   -8   11    9      0.10      0.00
   -7   11    9      0.72      0.00
    3  -16   10      1.07      0.00
    4  -16   10     -0.46      0.00
    5  -16   10      0.30      0.00
    6  -16   10     -1.49      0.00
    7  -16   10      0.94      0.00
    8  -16   10      0.88      0.00
    0  -15   10     -1.03      0.00
    1  -15   10      1.42      0.00
    2  -15   10      0.33      0.00
    3  -15   10     -0.48      0.00
    4  -15   10     -0.56      0.00
    5  -15   10     -0.40      0.00
    6  -15   10      1.00      0.00
    7  -15   10      0.66      0.00
    8  -15   10     -1.05      0.00
    9  -15   10     -0.40      0.00
   -1  -14   10      0.47      0.00
    0  -14   10      0.02      0.00
    1  -14   10      0.69      0.00
    2  -14   10     -0.36      0.00
    3  -14   10     -1.41      0.00
    4  -14   10      0.54      0.00
    5  -14   10      1.60      0.00
    6  -14   10     -0.65      0.00
    7  -14   10     -0.26      0.00
    8  -14   10     -1.34      0.00
    9  -14   10      1.60      0.00
   10  -14   10      0.22      0.00
   -3  -13   10     -0.24      0.00
   -2  -13   10      0.30      0.00
   -1  -13   10      0.33      0.00
    0  -13   10      0.77      0.00
    1  -13   10     -0.64      0.00
    2  -13   10     -2.49      0.00
    3  -13   10      2.75      0.00
    4  -13   10      0.81      0.00
    5  -13   10     -0.69      0.00
    6  -13   10     -2.56      0.00
    7  -13   10      2.60      0.00
    8  -13   10     -0.88      0.00
    9  -13   10      1.41      0.00
   10  -13   10     -1.19      0.00
   11  -13   10     -0.32      0.00
   -4  -12   10     -0.95      0.00
   -3  -12   10      1.02      0.00
   -2  -12   10      0.89      0.00
   -1  -12   10     -0.93      0.00
    0  -12   10     -1.85      0.00
    1  -12   10      1.96      0.00
    2  -12   10     -0.60      0.00
    3  -12   10      2.76      0.00
    4  -12   10     -3.59      0.00
    5  -12   10      0.46      0.00
    6  -12   10      0.41      0.00
    7  -12   10      1.55      0.00
    8  -12   10     -0.82      0.00
    9  -12   10     -0.50      0.00
   10  -12   10     -0.83      0.00
   11  -12   10      1.16      0.00
   -6  -11   10      0.25      0.00
   -5  -11   10      0.36      0.00
   -4  -11   10     -1.19      0.00
   -3  -11   10      2.82      0.00
   -2  -11   10     -2.02      0.00
   -1  -11   10     -1.78      0.00
    0  -11   10      2.23      0.00
    1  -11   10      0.81      0.00
    2  -11   10     -0.53      0.00
    3  -11   10     -0.59      0.00
    4  -11   10     -2.37      0.00
    5  -11   10      3.34      0.00
    6  -11   10      1.07      0.00
    7  -11   10     -3.19      0.00
    8  -11   10      0.67      0.00
    9  -11   10      0.03      0.00
   10  -11   10      0.13      0.00
   11  -11   10      0.45      0.00
   -7  -10   10      1.14      0.00
   -6  -10   10     -0.23      0.00
   -5  -10   10     -0.28      0.00
   -4  -10   10      1.24      0.00
   -3  -10   10     -2.30      0.00
   -2  -10   10     -0.43      0.00
   -1  -10   10      2.46      0.00
    0  -10   10      0.66      0.00
    1  -10   10     -1.62      0.00
    2  -10   10     -1.15      0.00
    3  -10   10     -0.56      0.00
    4  -10   10      3.92      0.00
    5  -10   10     -2.22      0.00
    6  -10   10     -0.04      0.00
    7  -10   10     -1.62      0.00
    8  -10   10      1.26      0.00
    9  -10   10      0.69      0.00
   10  -10   10     -0.21      0.00
   11  -10   10     -0.62      0.00
   -8   -9   10     -0.94      0.00
   -7   -9   10      0.80      0.00
   -6   -9   10      0.10      0.00
   -4   -9   10     -0.86      0.00
   -3   -9   10      0.06      0.00
   -2   -9   10      0.73      0.00
   -1   -9   10      1.88      0.00
    0   -9   10     -1.19      0.00
    1   -9   10     -5.82      0.00
    2   -9   10      7.70      0.00
    3   -9   10     -2.41      0.00
    4   -9   10      0.33      0.00
    5   -9   10     -1.82      0.00
    6   -9   10     -0.40      0.00
    7   -9   10      1.58      0.00
    8   -9   10      1.51      0.00
    9   -9   10     -2.56      0.00
   10   -9   10      1.37      0.00
   11   -9   10     -0.79      0.00
   -9   -8   10      0.30      0.00
   -8   -8   10     -0.66      0.00
   -7   -8   10      1.76      0.00
   -5   -8   10     -2.38      0.00
   -4   -8   10      4.55      0.00
   -3   -8   10     -1.06      0.00
   -2   -8   10      0.77      0.00
   -1   -8   10     -2.99      0.00
    0   -8   10     -1.38      0.00
    1   -8   10      4.63      0.00
    2   -8   10      0.82      0.00
    3   -8   10     -5.19      0.00
    4   -8   10      2.87      0.00
    5   -8   10     -1.74      0.00
    6   -8   10      2.29      0.00
    7   -8   10      0.33      0.00
    9   -8   10      0.13      0.00
   10   -8   10      0.80      0.00
   11   -8   10     -0.31      0.00
  -10   -7   10      0.26      0.00
   -9   -7   10     -0.66      0.00
   -8   -7   10      1.56      0.00
   -6   -7   10     -0.78      0.00
   -5   -7   10      4.62      0.00
   -4   -7   10     -2.69      0.00
   -3   -7   10     -0.31      0.00
   -2   -7   10     -0.07      0.00
   -1   -7   10     -2.75      0.00
    0   -7   10      5.71      0.00
    1   -7   10     -0.33      0.00
    2   -7   10     -4.93      0.00
    3   -7   10      1.78      0.00
    4   -7   10      0.29      0.00
    5   -7   10      3.23      0.00
    6   -7   10     -3.17      0.00
    7   -7   10      0.50      0.00
    8   -7   10     -0.29      0.00
    9   -7   10      0.63      0.00
   10   -7   10      0.05      0.00
  -10   -6   10      0.78      0.00
   -9   -6   10     -1.04      0.00
   -8   -6   10     -0.54      0.00
   -7   -6   10      1.29      0.00
   -6   -6   10     -0.65      0.00
   -5   -6   10      2.79      0.00
   -4   -6   10     -2.59      0.00
   -3   -6   10     -4.38      0.00
   -2   -6   10      4.99      0.00
   -1   -6   10      4.27      0.00
    0   -6   10     -7.27      0.00
    1   -6   10      3.28      0.00
    2   -6   10     -4.68      0.00
    3   -6   10      7.32      0.00
    4   -6   10     -2.34      0.00
    5   -6   10     -2.16      0.00
    6   -6   10      1.27      0.00
    7   -6   10     -0.28      0.00
    8   -6   10      0.31      0.00
    9   -6   10      0.89      0.00
   10   -6   10     -1.43      0.00
  -11   -5   10      0.80      0.00
  -10   -5   10     -2.02      0.00
   -9   -5   10      0.65      0.00
   -8   -5   10      1.53      0.00
   -7   -5   10     -0.76      0.00
   -6   -5   10      0.41      0.00
   -5   -5   10     -0.05      0.00
   -4   -5   10     -6.98      0.00
   -3   -5   10     11.79      0.00
   -2   -5   10     -3.27      0.00
   -1   -5   10     -5.91      0.00
    0   -5   10      5.14      0.00
    1   -5   10     -3.50      0.00
    2   -5   10      3.41      0.00
    3   -5   10      1.93      0.00
    4   -5   10     -5.71      0.00
    5   -5   10      1.76      0.00
    6   -5   10      2.22      0.00
    7   -5   10     -1.41      0.00
    8   -5   10     -0.07      0.00
    9   -5   10      0.21      0.00
  -12   -4   10      0.95      0.00
  -11   -4   10     -0.70      0.00
  -10   -4   10     -1.27      0.00
   -9   -4   10      3.07      0.00
   -8   -4   10     -1.32      0.00
   -7   -4   10     -0.39      0.00
   -6   -4   10     -0.95      0.00
   -5   -4   10     -2.73      0.00
   -4   -4   10      9.37      0.00
   -3   -4   10     -5.91      0.00
   -2   -4   10     -0.88      0.00
   -1   -4   10     -1.59      0.00
    0   -4   10      4.44      0.00
    1   -4   10     -0.65      0.00
    2   -4   10      0.28      0.00
    3   -4   10     -3.61      0.00
    4   -4   10      2.45      0.00
    5   -4   10      0.39      0.00
    6   -4   10      0.00      0.00
    7   -4   10     -0.95      0.00
    8   -4   10      0.13      0.00
    9   -4   10      0.00      0.00
  -12   -3   10      0.07      0.00
  -11   -3   10     -1.03      0.00
  -10   -3   10      2.72      0.00
   -9   -3   10     -0.87      0.00
   -8   -3   10     -1.62      0.00
   -7   -3   10     -2.47      0.00
   -6   -3   10      6.57      0.00
   -5   -3   10     -3.69      0.00
   -4   -3   10      3.05      0.00
   -3   -3   10     -5.93      0.00
   -2   -3   10      2.21      0.00
   -1   -3   10      1.92      0.00
    0   -3   10      3.87      0.00
    1   -3   10     -8.77      0.00
    2   -3   10      5.13      0.00
    3   -3   10     -1.74      0.00
    4   -3   10      1.66      0.00
    5   -3   10     -0.19      0.00
    6   -3   10     -1.85      0.00
    7   -3   10      0.81      0.00
    8   -3   10      0.41      0.00
  -13   -2   10     -1.09      0.00
  -12   -2   10      2.34      0.00
  -11   -2   10     -1.87      0.00
  -10   -2   10      0.96      0.00
   -9   -2   10     -1.24      0.00
   -8   -2   10     -1.47      0.00
   -7   -2   10      4.14      0.00
   -6   -2   10      1.24      0.00
   -5   -2   10     -5.99      0.00
   -4   -2   10      2.90      0.00
   -3   -2   10     -2.87      0.00
   -2   -2   10      6.97      0.00
   -1   -2   10     -2.41      0.00
    0   -2   10     -4.87      0.00
    1   -2   10      2.44      0.00
    2   -2   10      3.34      0.00
    3   -2   10     -4.27      0.00
    4   -2   10      2.30      0.00
    5   -2   10     -0.49      0.00
    6   -2   10     -1.68      0.00
    7   -2   10      2.47      0.00
    8   -2   10     -1.02      0.00
  -13   -1   10      1.56      0.00
  -12   -1   10     -1.74      0.00
  -11   -1   10      1.44      0.00
  -10   -1   10     -1.58      0.00
   -9   -1   10     -1.26      0.00
   -8   -1   10      5.25      0.00
   -7   -1   10     -0.52      0.00
   -6   -1   10     -7.89      0.00
   -5   -1   10      6.68      0.00
   -4   -1   10     -0.99      0.00
   -3   -1   10      0.89      0.00
   -2   -1   10      0.21      0.00
   -1   -1   10     -4.23      0.00
    0   -1   10      2.36      0.00
    1   -1   10      1.87      0.00
    2   -1   10     -1.35      0.00
    3   -1   10     -0.65      0.00
    4   -1   10     -0.34      0.00
    5   -1   10      1.11      0.00
    6   -1   10     -0.06      0.00
    7   -1   10      0.01      0.00
  -14    0   10      0.24      0.00
  -13    0   10      0.76      0.00
  -12    0   10     -2.75      0.00
  -11    0   10      1.74      0.00
  -10    0   10      0.90      0.00
   -9    0   10      0.96      0.00
   -8    0   10     -2.43      0.00
   -7    0   10      0.86      0.00
   -6    0   10     -3.74      0.00
   -5    0   10      7.67      0.00
   -4    0   10     -2.94      0.00
   -3    0   10     -3.00      0.00
   -2    0   10      1.66      0.00
   -1    0   10     -1.48      0.00
    0    0   10      4.06      0.00
    1    0   10     -2.10      0.00
    2    0   10     -2.69      0.00
    3    0   10      3.20      0.00
    4    0   10     -0.04      0.00
    5    0   10     -1.85      0.00
    6    0   10      1.75      0.00
    7    0   10     -0.91      0.00
  -14    1   10      0.43      0.00
  -13    1   10     -1.16      0.00
  -12    1   10     -0.22      0.00
  -11    1   10      3.27      0.00
  -10    1   10     -2.42      0.00
   -9    1   10      0.18      0.00
   -8    1   10     -1.49      0.00
   -7    1   10      0.28      0.00
   -6    1   10      4.23      0.00
   -5    1   10     -2.06      0.00
   -4    1   10     -4.91      0.00
   -3    1   10      4.18      0.00
   -2    1   10      1.35      0.00
   -1    1   10     -3.59      0.00
    0    1   10      3.35      0.00
    1    1   10     -2.19      0.00
    2    1   10     -0.38      0.00
    3    1   10      2.45      0.00
    4    1   10     -1.64      0.00
    5    1   10      0.04      0.00
    6    1   10      0.24      0.00
  -14    2   10      0.57      0.00
  -13    2   10     -0.60      0.00
  -12    2   10      2.44      0.00
  -11    2   10     -1.48      0.00
  -10    2   10     -2.36      0.00
   -9    2   10      1.14      0.00
   -8    2   10      2.06      0.00
   -7    2   10     -0.89      0.00
   -6    2   10      0.81      0.00
   -5    2   10     -4.50      0.00
   -4    2   10      2.73      0.00
   -3    2   10      3.05      0.00
   -2    2   10     -3.62      0.00
   -1    2   10      1.29      0.00
    0    2   10     -0.32      0.00
    1    2   10     -1.11      0.00
    2    2   10      2.50      0.00
    3    2   10     -0.86      0.00
    4    2   10     -1.55      0.00
    5    2   10      1.71      0.00
  -15    3   10     -0.04      0.00
  -14    3   10      0.87      0.00
  -13    3   10     -0.91      0.00
  -12    3   10      1.84      0.00
  -11    3   10     -4.41      0.00
  -10    3   10      1.82      0.00
   -9    3   10      3.89      0.00
   -8    3   10     -3.01      0.00
   -7    3   10     -1.93      0.00
   -6    3   10      2.27      0.00
   -5    3   10     -1.02      0.00
   -4    3   10      1.98      0.00
   -3    3   10     -0.30      0.00
   -2    3   10     -3.60      0.00
   -1    3   10      4.15      0.00
    0    3   10     -1.01      0.00
    1    3   10     -1.27      0.00
    2    3   10      1.55      0.00
    3    3   10     -1.24      0.00
    4    3   10      0.66      0.00
  -15    4   10      0.31      0.00
  -14    4   10     -0.16      0.00
  -13    4   10     -0.93      0.00
  -12    4   10     -0.51      0.00
  -11    4   10      1.32      0.00
  -10    4   10      1.80      0.00
   -9    4   10     -2.56      0.00
   -8    4   10     -0.95      0.00
   -7    4   10      2.12      0.00
   -6    4   10     -0.73      0.00
   -5    4   10      1.15      0.00
   -4    4   10     -0.17      0.00
   -3    4   10     -2.57      0.00
   -2    4   10      2.05      0.00
   -1    4   10      0.64      0.00
    0    4   10     -0.77      0.00
    2    4   10      1.28      0.00
    3    4   10     -1.06      0.00
  -15    5   10     -0.17      0.00
  -14    5   10     -1.13      0.00
  -13    5   10      1.01      0.00
  -12    5   10      0.13      0.00
  -11    5   10      0.65      0.00
  -10    5   10      0.13      0.00
   -9    5   10     -3.15      0.00
   -8    5   10      2.12      0.00
   -7    5   10      2.71      0.00
   -6    5   10     -3.31      0.00
   -5    5   10     -0.22      0.00
   -4    5   10      1.82      0.00
   -3    5   10     -1.37      0.00
   -2    5   10      1.99      0.00
    0    5   10      0.37      0.00
    1    5   10      0.66      0.00
    2    5   10     -0.21      0.00
  -15    6   10     -0.76      0.00
  -14    6   10      0.46      0.00
  -13    6   10      1.96      0.00
  -12    6   10     -1.72      0.00
  -11    6   10     -1.27      0.00
  -10    6   10      1.77      0.00
   -9    6   10     -0.85      0.00
   -8    6   10      1.90      0.00
   -7    6   10     -1.69      0.00
   -6    6   10     -1.60      0.00
   -5    6   10      3.83      0.00
   -4    6   10     -3.19      0.00
   -2    6   10      1.59      0.00
   -1    6   10     -3.77      0.00
    0    6   10      2.80      0.00
    1    6   10     -0.88      0.00
  -14    7   10      1.78      0.00
  -13    7   10     -2.70      0.00
  -12    7   10      0.71      0.00
  -11    7   10      0.54      0.00
  -10    7   10     -0.41      0.00
   -9    7   10      1.30      0.00
   -8    7   10     -1.52      0.00
   -7    7   10     -0.33      0.00
   -6    7   10      0.81      0.00
   -5    7   10      1.25      0.00
   -4    7   10     -1.74      0.00
   -3    7   10     -0.09      0.00
   -2    7   10      0.71      0.00
   -1    7   10     -0.48      0.00
  -14    8   10     -0.05      0.00
  -13    8   10     -1.34      0.00
  -12    8   10      1.96      0.00
  -11    8   10      0.17      0.00
  -10    8   10     -1.45      0.00
   -9    8   10      0.45      0.00
   -8    8   10     -0.26      0.00
   -7    8   10      0.95      0.00
   -6    8   10     -0.29      0.00
   -5    8   10     -0.28      0.00
   -4    8   10     -0.66      0.00
   -3    8   10      0.96      0.00
   -2    8   10     -0.93      0.00
  -13    9   10     -0.67      0.00
  -12    9   10      1.62      0.00
  -11    9   10     -1.15      0.00
  -10    9   10     -1.42      0.00
   -9    9   10      3.06      0.00
   -8    9   10     -2.50      0.00
   -7    9   10      1.54      0.00
   -6    9   10     -0.87      0.00
   -5    9   10     -0.13      0.00
   -4    9   10      0.07      0.00
  -12   10   10     -0.99      0.00
  -11   10   10      0.22      0.00
  -10   10   10      0.74      0.00
   -9   10   10     -0.23      0.00
   -8   10   10     -0.75      0.00
   -7   10   10      1.12      0.00
    5  -16   11     -0.05      0.00
    1  -15   11      0.91      0.00
    2  -15   11      0.59      0.00
    3  -15   11     -0.84      0.00
    4  -15   11      0.11      0.00
    5  -15   11     -0.98      0.00
    6  -15   11      1.34      0.00
    7  -15   11      0.23      0.00
    8  -15   11     -0.71      0.00
   -1  -14   11     -0.03      0.00
    0  -14   11      0.34      0.00
    1  -14   11      0.37      0.00
    2  -14   11      0.13      0.00
    3  -14   11     -2.28      0.00
    4  -14   11      2.02      0.00
    5  -14   11     -0.13      0.00
    6  -14   11      0.52      0.00
    7  -14   11     -0.99      0.00
    8  -14   11     -0.48      0.00
    9  -14   11      0.97      0.00
   -3  -13   11     -0.63      0.00
   -2  -13   11      0.68      0.00
   -1  -13   11     -0.10      0.00
    0  -13   11      1.42      0.00
    1  -13   11     -1.83      0.00
    2  -13   11     -0.74      0.00
    3  -13   11      1.07      0.00
    4  -13   11      2.04      0.00
    5  -13   11     -1.84      0.00
    6  -13   11     -1.32      0.00
    7  -13   11      1.71      0.00
    8  -13   11     -0.36      0.00
    9  -13   11      0.87      0.00
   10  -13   11     -0.74      0.00
   -4  -12   11     -0.49      0.00
   -3  -12   11      0.40      0.00
   -2  -12   11      1.49      0.00
   -1  -12   11     -1.44      0.00
    0  -12   11     -1.31      0.00
    1  -12   11      1.31      0.00
    2  -12   11      0.59      0.00
    3  -12   11      1.07      0.00
    4  -12   11     -2.33      0.00
    5  -12   11      0.21      0.00
    6  -12   11      0.36      0.00
    7  -12   11      1.62      0.00
    8  -12   11     -1.26      0.00
    9  -12   11      0.04      0.00
   10  -12   11     -0.67      0.00
   -5  -11   11      0.37      0.00
   -4  -11   11     -0.97      0.00
   -3  -11   11      2.54      0.00
   -2  -11   11     -1.61      0.00
   -1  -11   11     -2.31      0.00
    0  -11   11      3.07      0.00
    1  -11   11      0.10      0.00
    2  -11   11     -0.58      0.00
    3  -11   11      0.06      0.00
    4  -11   11     -3.04      0.00
    5  -11   11      4.36      0.00
    6  -11   11     -0.37      0.00
    7  -11   11     -2.02      0.00
    8  -11   11      0.28      0.00
    9  -11   11      0.33      0.00
   10  -11   11     -0.34      0.00
   -7  -10   11      1.33      0.00
   -6  -10   11     -0.34      0.00
   -5  -10   11     -0.25      0.00
   -4  -10   11      1.38      0.00
   -3  -10   11     -2.41      0.00
   -2  -10   11     -0.21      0.00
   -1  -10   11      2.48      0.00
    0  -10   11      0.27      0.00
    1  -10   11     -1.39      0.00
    2  -10   11     -1.24      0.00
    3  -10   11      0.31      0.00
    4  -10   11      2.64      0.00
    5  -10   11     -1.43      0.00
    6  -10   11     -0.73      0.00
    7  -10   11     -0.39      0.00
    8  -10   11      0.12      0.00
    9  -10   11      1.17      0.00
   10  -10   11     -0.67      0.00
   -8   -9   11     -1.28      0.00
   -7   -9   11      1.40      0.00
   -6   -9   11     -0.34      0.00
   -5   -9   11      0.00      0.00
   -4   -9   11     -0.94      0.00
   -3   -9   11     -0.12      0.00
   -2   -9   11      1.43      0.00
   -1   -9   11      0.74      0.00
    0   -9   11     -0.76      0.00
    1   -9   11     -4.99      0.00
    2   -9   11      6.84      0.00
    3   -9   11     -2.10      0.00
    4   -9   11     -0.25      0.00
    5   -9   11     -1.17      0.00
    6   -9   11     -0.23      0.00
    7   -9   11      1.09      0.00
    8   -9   11      0.91      0.00
    9   -9   11     -1.48      0.00
   10   -9   11      0.56      0.00
   -9   -8   11      0.74      0.00
   -8   -8   11     -1.42      0.00
   -7   -8   11      2.52      0.00
   -6   -8   11     -1.84      0.00
   -5   -8   11     -3.11      0.00
   -4   -8   11      5.38      0.00
   -3   -8   11     -1.47      0.00
   -2   -8   11      0.28      0.00
   -1   -8   11     -2.64      0.00
    0   -8   11      0.10      0.00
    1   -8   11      1.93      0.00
    2   -8   11      3.08      0.00
    3   -8   11     -7.38      0.00
    4   -8   11      5.16      0.00
    5   -8   11     -3.07      0.00
    6   -8   11      2.50      0.00
    7   -8   11     -0.08      0.00
    8   -8   11     -1.30      0.00
    9   -8   11      0.44      0.00
   10   -8   11      0.34      0.00
   -9   -7   11     -0.32      0.00
   -8   -7   11      1.28      0.00
   -7   -7   11     -2.22      0.00
   -6   -7   11     -0.63      0.00
   -5   -7   11      4.09      0.00
   -4   -7   11     -1.83      0.00
   -3   -7   11     -1.85      0.00
   -2   -7   11      2.21      0.00
    0   -7   11      8.18      0.00
    1   -7   11     -3.98      0.00
    2   -7   11     -1.02      0.00
    3   -7   11     -0.80      0.00
    4   -7   11      2.02      0.00
    5   -7   11      1.11      0.00
    6   -7   11     -1.53      0.00
    7   -7   11     -0.11      0.00
    8   -7   11      0.04      0.00
    9   -7   11      0.47      0.00
  -10   -6   11      0.54      0.00
   -9   -6   11     -0.64      0.00
   -8   -6   11     -0.87      0.00
   -7   -6   11      0.94      0.00
   -6   -6   11      0.53      0.00
   -5   -6   11      1.05      0.00
   -4   -6   11     -1.30      0.00
   -3   -6   11     -4.70      0.00
   -2   -6   11      5.66      0.00
   -1   -6   11      2.18      0.00
    0   -6   11     -4.96      0.00
    1   -6   11      1.03      0.00
    2   -6   11     -1.50      0.00
    3   -6   11      4.12      0.00
    4   -6   11     -1.27      0.00
    5   -6   11     -1.50      0.00
    6   -6   11      0.43      0.00
    7   -6   11      0.46      0.00
    8   -6   11      0.01      0.00
    9   -6   11      0.57      0.00
  -11   -5   11      0.78      0.00
  -10   -5   11     -2.01      0.00
   -9   -5   11      0.41      0.00
   -8   -5   11      1.66      0.00
   -7   -5   11     -0.15      0.00
   -6   -5   11     -0.99      0.00
   -5   -5   11      1.15      0.00
   -4   -5   11     -6.75      0.00
   -3   -5   11     10.65      0.00
   -2   -5   11     -3.12      0.00
   -1   -5   11     -5.03      0.00
    0   -5   11      4.13      0.00
    1   -5   11     -1.70      0.00
    2   -5   11      0.89      0.00
    3   -5   11      3.20      0.00
    4   -5   11     -5.77      0.00
    5   -5   11      2.31      0.00
    6   -5   11      1.41      0.00
    7   -5   11     -0.80      0.00
    8   -5   11     -0.57      0.00
    9   -5   11      0.56      0.00
  -12   -4   11      0.55      0.00
  -11   -4   11     -0.15      0.00
  -10   -4   11     -2.07      0.00
   -9   -4   11      4.10      0.00
   -8   -4   11     -2.29      0.00
   -7   -4   11      0.21      0.00
   -6   -4   11     -1.79      0.00
   -5   -4   11     -0.43      0.00
   -4   -4   11      5.71      0.00
   -3   -4   11     -2.53      0.00
   -2   -4   11     -3.71      0.00
   -1   -4   11      1.49      0.00
    0   -4   11      2.00      0.00
    1   -4   11      0.28      0.00
    2   -4   11     -0.87      0.00
    3   -4   11     -1.21      0.00
    4   -4   11      0.32      0.00
    5   -4   11      1.79      0.00
    6   -4   11     -1.06      0.00
    7   -4   11     -0.10      0.00
    8   -4   11     -0.31      0.00
  -11   -3   11     -0.02      0.00
  -10   -3   11      2.16      0.00
   -9   -3   11     -0.69      0.00
   -8   -3   11     -2.33      0.00
   -7   -3   11     -0.75      0.00
   -6   -3   11      4.48      0.00
   -5   -3   11     -2.02      0.00
   -4   -3   11      1.36      0.00
   -3   -3   11     -4.38      0.00
   -2   -3   11      2.25      0.00
   -1   -3   11      1.30      0.00
    0   -3   11      2.29      0.00
    1   -3   11     -5.74      0.00
    2   -3   11      2.95      0.00
    3   -3   11      0.07      0.00
    4   -3   11      0.29      0.00
    5   -3   11     -0.01      0.00
    6   -3   11     -1.65      0.00
    7   -3   11      1.15      0.00
    8   -3   11     -0.11      0.00
  -13   -2   11     -0.87      0.00
  -12   -2   11      2.46      0.00
  -11   -2   11     -2.23      0.00
  -10   -2   11      1.02      0.00
   -9   -2   11     -1.33      0.00
   -8   -2   11     -0.56      0.00
   -7   -2   11      2.55      0.00
   -6   -2   11      2.87      0.00
   -5   -2   11     -7.90      0.00
   -4   -2   11      4.93      0.00
   -3   -2   11     -3.28      0.00
   -2   -2   11      5.65      0.00
   -1   -2   11     -2.19      0.00
    0   -2   11     -3.20      0.00
    1   -2   11      1.59      0.00
    2   -2   11      2.81      0.00
    3   -2   11     -3.62      0.00
    4   -2   11      1.76      0.00
    5   -2   11      0.03      0.00
    6   -2   11     -1.73      0.00
    7   -2   11      1.84      0.00
  -13   -1   11      1.07      0.00
  -12   -1   11     -0.91      0.00
  -11   -1   11      0.08      0.00
  -10   -1   11     -0.15      0.00
   -9   -1   11     -2.12      0.00
   -8   -1   11      6.20      0.00
   -7   -1   11     -3.12      0.00
   -6   -1   11     -3.88      0.00
   -5   -1   11      3.39      0.00
   -4   -1   11      1.37      0.00
   -3   -1   11     -1.55      0.00
   -2   -1   11      1.59      0.00
   -1   -1   11     -3.42      0.00
    1   -1   11      1.92      0.00
    2   -1   11     -1.18      0.00
    3   -1   11     -0.97      0.00
    5   -1   11      1.76      0.00
    6   -1   11     -0.97      0.00
  -13    0   11      0.73      0.00
  -12    0   11     -2.62      0.00
  -11    0   11      1.69      0.00
  -10    0   11      1.47      0.00
   -9    0   11     -0.56      0.00
   -8    0   11     -0.63      0.00
   -7    0   11     -0.72      0.00
   -6    0   11     -1.76      0.00
   -5    0   11      5.78      0.00
   -4    0   11     -2.54      0.00
   -3    0   11     -2.35      0.00
   -2    0   11      1.70      0.00
   -1    0   11     -1.52      0.00
    0    0   11      3.27      0.00
    1    0   11     -1.98      0.00
    2    0   11     -1.80      0.00
    3    0   11      2.67      0.00
    4    0   11     -0.68      0.00
    5    0   11     -0.91      0.00
    6    0   11      1.20      0.00
  -14    1   11      0.00      0.00
  -13    1   11     -0.63      0.00
  -12    1   11     -0.39      0.00
  -11    1   11      3.20      0.00
  -10    1   11     -2.38      0.00
   -9    1   11     -0.08      0.00
   -8    1   11     -0.93      0.00
   -7    1   11      0.73      0.00
   -6    1   11      2.63      0.00
   -5    1   11     -1.46      0.00
   -4    1   11     -3.68      0.00
   -3    1   11      3.28      0.00
   -2    1   11      0.93      0.00
   -1    1   11     -3.13      0.00
    0    1   11      2.94      0.00
    1    1   11     -1.83      0.00
    2    1   11     -0.29      0.00
    3    1   11      1.97      0.00
    4    1   11     -1.33      0.00
    5    1   11     -0.02      0.00
  -14    2   11     -0.11      0.00
  -13    2   11      0.28      0.00
  -12    2   11      1.56      0.00
  -11    2   11     -1.22      0.00
  -10    2   11     -2.00      0.00
   -9    2   11      1.12      0.00
   -8    2   11      1.80      0.00
   -7    2   11     -1.03      0.00
   -6    2   11      0.55      0.00
   -5    2   11     -3.14      0.00
   -4    2   11      1.68      0.00
   -3    2   11      2.61      0.00
   -2    2   11     -2.97      0.00
   -1    2   11      1.10      0.00
    0    2   11     -0.33      0.00
    1    2   11     -0.71      0.00
    2    2   11      1.59      0.00
    3    2   11     -0.30      0.00
    4    2   11     -1.11      0.00
  -14    3   11      0.60      0.00
  -13    3   11     -0.90      0.00
  -12    3   11      1.93      0.00
  -11    3   11     -4.45      0.00
  -10    3   11      2.34      0.00
   -9    3   11      2.85      0.00
   -8    3   11     -2.57      0.00
   -7    3   11     -1.84      0.00
   -6    3   11      2.56      0.00
   -5    3   11     -1.33      0.00
   -4    3   11      1.19      0.00
   -3    3   11      0.97      0.00
   -2    3   11     -4.72      0.00
   -1    3   11      5.45      0.00
    1    3   11     -0.23      0.00
    2    3   11      0.69      0.00
    3    3   11     -0.44      0.00
  -14    4   11      0.11      0.00
  -13    4   11     -1.52      0.00
  -12    4   11      0.63      0.00
  -11    4   11      0.24      0.00
  -10    4   11      2.01      0.00
   -9    4   11     -2.68      0.00
   -8    4   11     -0.42      0.00
   -7    4   11      1.92      0.00
   -6    4   11     -1.16      0.00
   -5    4   11      1.56      0.00
   -4    4   11     -1.09      0.00
   -3    4   11     -0.45      0.00
   -2    4   11     -0.33      0.00
   -1    4   11      2.31      0.00
    0    4   11     -1.90      0.00
    1    4   11      0.47      0.00
    2    4   11      0.43      0.00
  -14    5   11     -0.56      0.00
  -13    5   11      0.51      0.00
  -12    5   11      0.38      0.00
  -11    5   11      0.09      0.00
  -10    5   11      0.50      0.00
   -9    5   11     -2.80      0.00
   -8    5   11      2.08      0.00
   -7    5   11      1.85      0.00
   -6    5   11     -2.74      0.00
   -5    5   11      0.33      0.00
   -4    5   11      0.67      0.00
   -3    5   11      0.30      0.00
   -2    5   11     -0.24      0.00
   -1    5   11      0.07      0.00
    0    5   11     -0.83      0.00
    1    5   11      1.11      0.00
  -14    6   11      0.21      0.00
  -13    6   11      1.81      0.00
  -12    6   11     -1.53      0.00
  -11    6   11     -1.44      0.00
  -10    6   11      2.63      0.00
   -9    6   11     -1.95      0.00
   -8    6   11      2.34      0.00
   -7    6   11     -1.81      0.00
   -6    6   11     -1.16      0.00
   -5    6   11      3.45      0.00
   -4    6   11     -3.11      0.00
   -3    6   11      1.68      0.00
   -2    6   11      0.41      0.00
   -1    6   11     -1.83      0.00
  -14    7   11      1.19      0.00
  -13    7   11     -2.07      0.00
  -12    7   11      0.72      0.00
  -11    7   11      0.32      0.00
  -10    7   11      0.10      0.00
   -9    7   11     -0.09      0.00
   -8    7   11      0.10      0.00
   -7    7   11     -1.07      0.00
   -6    7   11      1.12      0.00
   -5    7   11      0.75      0.00
   -4    7   11     -1.54      0.00
   -3    7   11      0.38      0.00
   -2    7   11      0.22      0.00
  -13    8   11     -0.96      0.00
  -12    8   11      1.68      0.00
  -11    8   11     -0.50      0.00
  -10    8   11     -0.31      0.00
   -9    8   11     -0.47      0.00
   -8    8   11      0.68      0.00
   -7    8   11      0.14      0.00
   -6    8   11     -0.06      0.00
   -5    8   11     -0.40      0.00
   -4    8   11     -0.04      0.00
  -12    9   11      1.35      0.00
  -11    9   11     -1.09      0.00
  -10    9   11     -0.55      0.00
   -9    9   11      1.87      0.00
   -8    9   11     -1.76      0.00
   -7    9   11      0.90      0.00
    2  -15   12      0.72      0.00
    3  -15   12     -0.93      0.00
    4  -15   12      0.36      0.00
    5  -15   12     -1.02      0.00
    6  -15   12      1.24      0.00
   -1  -14   12     -0.23      0.00
    0  -14   12      0.42      0.00
    1  -14   12      0.12      0.00
    2  -14   12      0.50      0.00
    3  -14   12     -2.69      0.00
    4  -14   12      2.76      0.00
    5  -14   12     -1.21      0.00
    6  -14   12      1.17      0.00
    7  -14   12     -1.25      0.00
    8  -14   12      0.02      0.00
   -2  -13   12      0.75      0.00
   -1  -13   12     -0.34      0.00
    0  -13   12      1.72      0.00
    1  -13   12     -2.55      0.00
    2  -13   12      0.58      0.00
    3  -13   12     -0.24      0.00
    4  -13   12      2.91      0.00
    5  -13   12     -2.94      0.00
    6  -13   12      0.26      0.00
    7  -13   12      0.38      0.00
    8  -13   12      0.38      0.00
   -4  -12   12     -0.17      0.00
   -3  -12   12     -0.12      0.00
   -2  -12   12      1.79      0.00
   -1  -12   12     -1.62      0.00
    0  -12   12     -0.76      0.00
    1  -12   12      0.30      0.00
    2  -12   12      2.05      0.00
    3  -12   12     -0.96      0.00
    4  -12   12     -0.33      0.00
    5  -12   12     -1.04      0.00
    6  -12   12      1.25      0.00
    7  -12   12      0.76      0.00
    8  -12   12     -0.82      0.00
    9  -12   12     -0.06      0.00
   -5  -11   12      0.36      0.00
   -4  -11   12     -0.84      0.00
   -3  -11   12      2.24      0.00
   -2  -11   12     -1.29      0.00
   -1  -11   12     -2.58      0.00
    0  -11   12      3.76      0.00
    1  -11   12     -0.83      0.00
    2  -11   12     -0.10      0.00
    3  -11   12     -0.09      0.00
    4  -11   12     -2.48      0.00
    5  -11   12      3.75      0.00
    6  -11   12     -0.36      0.00
    7  -11   12     -1.68      0.00
    8  -11   12      0.39      0.00
    9  -11   12      0.09      0.00
   -6  -10   12     -0.29      0.00
   -5  -10   12     -0.06      0.00
   -4  -10   12      1.17      0.00
   -3  -10   12     -2.01      0.00
   -2  -10   12     -0.45      0.00
   -1  -10   12      2.59      0.00
    0  -10   12      0.06      0.00
    1  -10   12     -1.34      0.00
    2  -10   12     -1.08      0.00
    3  -10   12      0.85      0.00
    4  -10   12      1.60      0.00
    5  -10   12     -0.76      0.00
    6  -10   12     -1.10      0.00
    7  -10   12      0.32      0.00
    8  -10   12     -0.31      0.00
    9  -10   12      0.96      0.00
   -7   -9   12      1.33      0.00
   -6   -9   12     -0.50      0.00
   -5   -9   12      0.35      0.00
   -4   -9   12     -1.21      0.00
   -3   -9   12      0.12      0.00
   -2   -9   12      1.62      0.00
   -1   -9   12      0.31      0.00
    0   -9   12     -1.38      0.00
    1   -9   12     -2.71      0.00
    2   -9   12      4.36      0.00
    3   -9   12     -0.38      0.00
    4   -9   12     -1.67      0.00
    5   -9   12      0.05      0.00
    6   -9   12     -0.56      0.00
    7   -9   12      1.06      0.00
    8   -9   12      0.20      0.00
    9   -9   12     -0.57      0.00
   -8   -8   12     -1.64      0.00
   -7   -8   12      2.97      0.00
   -6   -8   12     -1.78      0.00
   -5   -8   12     -3.36      0.00
   -4   -8   12      5.42      0.00
   -3   -8   12     -0.99      0.00
   -2   -8   12     -1.27      0.00
   -1   -8   12     -0.75      0.00
    0   -8   12     -0.44      0.00
    1   -8   12      1.56      0.00
    2   -8   12      2.89      0.00
    3   -8   12     -6.92      0.00
    4   -8   12      5.09      0.00
    5   -8   12     -2.72      0.00
    6   -8   12      1.72      0.00
    7   -8   12      0.09      0.00
    8   -8   12     -1.29      0.00
    9   -8   12      0.85      0.00
   -9   -7   12     -0.31      0.00
   -8   -7   12      1.19      0.00
   -7   -7   12     -2.04      0.00
   -6   -7   12     -0.64      0.00
   -5   -7   12      3.82      0.00
   -4   -7   12     -1.38      0.00
   -3   -7   12     -2.69      0.00
   -2   -7   12      3.26      0.00
   -1   -7   12     -5.50      0.00
    0   -7   12      8.20      0.00
    1   -7   12     -4.99      0.00
    2   -7   12      0.69      0.00
    3   -7   12     -1.99      0.00
    4   -7   12      3.07      0.00
    6   -7   12     -0.28      0.00
    7   -7   12     -0.32      0.00
    8   -7   12     -0.12      0.00
  -10   -6   12      0.58      0.00
   -9   -6   12     -0.58      0.00
   -8   -6   12     -0.78      0.00
   -7   -6   12      0.33      0.00
   -6   -6   12      1.81      0.00
   -5   -6   12     -0.78      0.00
   -4   -6   12     -0.05      0.00
   -3   -6   12     -4.77      0.00
   -2   -6   12      6.19      0.00
   -1   -6   12     -0.12      0.00
    0   -6   12     -2.21      0.00
    1   -6   12     -1.41      0.00
    2   -6   12      1.56      0.00
    3   -6   12      0.91      0.00
    4   -6   12      0.18      0.00
    5   -6   12     -1.55      0.00
    6   -6   12      0.22      0.00
    7   -6   12      0.72      0.00
    8   -6   12     -0.06      0.00
  -11   -5   12      0.60      0.00
  -10   -5   12     -1.59      0.00
   -9   -5   12     -0.23      0.00
   -8   -5   12      2.21      0.00
   -7   -5   12     -0.27      0.00
   -6   -5   12     -1.28      0.00
   -5   -5   12      0.91      0.00
   -4   -5   12     -4.85      0.00
   -3   -5   12      7.81      0.00
   -2   -5   12     -1.56      0.00
   -1   -5   12     -5.25      0.00
    0   -5   12      4.36      0.00
    1   -5   12     -1.69      0.00
    2   -5   12      0.46      0.00
    3   -5   12      2.41      0.00
    4   -5   12     -4.13      0.00
    5   -5   12      1.68      0.00
    6   -5   12      1.08      0.00
    7   -5   12     -0.47      0.00
    8   -5   12     -0.50      0.00
  -11   -4   12      0.12      0.00
  -10   -4   12     -2.39      0.00
   -9   -4   12      4.53      0.00
   -8   -4   12     -2.66      0.00
   -7   -4   12      0.10      0.00
   -6   -4   12     -1.66      0.00
   -5   -4   12      0.84      0.00
   -4   -4   12      2.99      0.00
   -3   -4   12     -0.26      0.00
   -2   -4   12     -5.00      0.00
   -1   -4   12      2.86      0.00
    0   -4   12      0.83      0.00
    1   -4   12      0.32      0.00
    2   -4   12     -0.95      0.00
    3   -4   12     -0.29      0.00
    4   -4   12     -0.50      0.00
    5   -4   12      2.21      0.00
    6   -4   12     -1.25      0.00
    7   -4   12     -0.06      0.00
  -11   -3   12      0.94      0.00
  -10   -3   12      1.26      0.00
   -9   -3   12     -0.02      0.00
   -8   -3   12     -3.38      0.00
   -7   -3   12      1.33      0.00
   -6   -3   12      1.77      0.00
   -5   -3   12      0.32      0.00
   -4   -3   12     -1.00      0.00
   -3   -3   12     -1.78      0.00
   -2   -3   12      0.69      0.00
   -1   -3   12      2.10      0.00
    0   -3   12      0.13      0.00
    1   -3   12     -2.95      0.00
    2   -3   12      1.46      0.00
    3   -3   12      0.99      0.00
    4   -3   12     -0.52      0.00
    5   -3   12      0.12      0.00
    6   -3   12     -1.12      0.00
    7   -3   12      0.84      0.00
  -12   -2   12      1.94      0.00
  -11   -2   12     -1.87      0.00
  -10   -2   12      0.45      0.00
   -9   -2   12     -0.61      0.00
   -8   -2   12     -0.99      0.00
   -7   -2   12      2.86      0.00
   -6   -2   12      1.93      0.00
   -5   -2   12     -6.76      0.00
   -4   -2   12      4.18      0.00
   -3   -2   12     -1.91      0.00
   -2   -2   12      3.15      0.00
   -1   -2   12     -0.57      0.00
    0   -2   12     -3.03      0.00
    1   -2   12      1.58      0.00
    2   -2   12      1.95      0.00
    4   -2   12      1.34      0.00
    5   -2   12     -0.16      0.00
    6   -2   12     -0.98      0.00
  -13   -1   12      0.60      0.00
  -12   -1   12     -0.10      0.00
  -11   -1   12     -1.04      0.00
  -10   -1   12      0.78      0.00
   -9   -1   12     -2.25      0.00
   -8   -1   12      5.85      0.00
   -7   -1   12     -3.91      0.00
   -6   -1   12     -1.67      0.00
   -5   -1   12      1.52      0.00
   -4   -1   12      2.34      0.00
   -3   -1   12     -2.47      0.00
   -2   -1   12      1.75      0.00
   -1   -1   12     -1.88      0.00
    0   -1   12     -0.14      0.00
    1   -1   12      2.50      0.00
    2   -1   12     -1.32      0.00
    3   -1   12     -1.01      0.00
    4   -1   12     -0.02      0.00
    5   -1   12      1.48      0.00
  -13    0   12      0.35      0.00
  -12    0   12     -1.92      0.00
  -11    0   12      0.99      0.00
  -10    0   12      2.38      0.00
   -9    0   12     -2.08      0.00
   -8    0   12      1.06      0.00
   -7    0   12     -2.11      0.00
   -6    0   12     -0.11      0.00
   -5    0   12      4.10      0.00
   -4    0   12     -2.07      0.00
   -3    0   12     -1.64      0.00
   -2    0   12      1.28      0.00
   -1    0   12     -1.10      0.00
    0    0   12      2.41      0.00
    1    0   12     -1.62      0.00
    2    0   12     -1.19      0.00
    3    0   12      2.00      0.00
    4    0   12     -0.86      0.00
  -13    1   12     -0.71      0.00
  -12    1   12     -0.10      0.00
  -11    1   12      2.73      0.00
  -10    1   12     -1.98      0.00
   -9    1   12     -0.56      0.00
   -8    1   12     -0.03      0.00
   -7    1   12      0.51      0.00
   -6    1   12      1.73      0.00
   -5    1   12     -1.08      0.00
   -4    1   12     -2.44      0.00
   -3    1   12      2.12      0.00
   -2    1   12      0.95      0.00
   -1    1   12     -2.82      0.00
    0    1   12      2.76      0.00
    1    1   12     -1.85      0.00
    2    1   12     -0.01      0.00
    3    1   12      1.37      0.00
    4    1   12     -0.91      0.00
  -14    2   12     -0.38      0.00
  -13    2   12      0.72      0.00
  -12    2   12      0.94      0.00
  -11    2   12     -0.82      0.00
  -10    2   12     -1.91      0.00
   -9    2   12      1.37      0.00
   -8    2   12      1.22      0.00
   -7    2   12     -0.81      0.00
   -6    2   12      0.44      0.00
   -5    2   12     -2.62      0.00
   -4    2   12      1.62      0.00
   -3    2   12      1.38      0.00
   -2    2   12     -1.31      0.00
    0    2   12      0.67      0.00
    1    2   12     -0.95      0.00
    2    2   12      1.19      0.00
    3    2   12     -0.19      0.00
  -14    3   12      0.19      0.00
  -13    3   12     -0.31      0.00
  -12    3   12      1.27      0.00
  -11    3   12     -3.61      0.00
  -10    3   12      1.99      0.00
   -9    3   12      2.55      0.00
   -8    3   12     -2.61      0.00
   -7    3   12     -1.51      0.00
   -6    3   12      2.93      0.00
   -5    3   12     -2.25      0.00
   -4    3   12      1.63      0.00
   -2    3   12     -3.77      0.00
   -1    3   12      4.43      0.00
    0    3   12     -1.92      0.00
    1    3   12     -0.30      0.00
    2    3   12      0.58      0.00
  -14    4   12     -0.06      0.00
  -13    4   12     -1.55      0.00
  -12    4   12      1.21      0.00
  -11    4   12     -0.26      0.00
  -10    4   12      1.43      0.00
   -9    4   12     -1.77      0.00
   -8    4   12     -0.71      0.00
   -7    4   12      1.85      0.00
   -6    4   12     -1.12      0.00
   -4    4   12     -0.74      0.00
   -3    4   12     -0.23      0.00
   -2    4   12     -0.71      0.00
   -1    4   12      2.29      0.00
    0    4   12     -1.66      0.00
  -13    5   12      0.23      0.00
  -12    5   12      0.30      0.00
  -11    5   12      0.09      0.00
  -10    5   12      0.15      0.00
   -9    5   12     -1.74      0.00
   -8    5   12      1.28      0.00
   -7    5   12      1.62      0.00
   -6    5   12     -2.39      0.00
   -5    5   12      0.61      0.00
   -4    5   12      0.10      0.00
   -3    5   12      0.90      0.00
   -2    5   12     -1.02      0.00
   -1    5   12      0.73      0.00
  -13    6   12      1.60      0.00
  -12    6   12     -1.58      0.00
  -11    6   12     -0.92      0.00
  -10    6   12      2.34      0.00
   -9    6   12     -1.83      0.00
   -8    6   12      1.75      0.00
   -7    6   12     -1.17      0.00
   -6    6   12     -1.04      0.00
   -5    6   12      2.80      0.00
   -4    6   12     -2.48      0.00
   -3    6   12      1.54      0.00
   -2    6   12     -0.26      0.00
  -12    7   12      0.19      0.00
  -11    7   12      0.53      0.00
  -10    7   12      0.08      0.00
   -9    7   12     -0.62      0.00
   -8    7   12      0.80      0.00
   -7    7   12     -1.16      0.00
   -6    7   12      1.02      0.00
   -5    7   12      0.44      0.00
   -4    7   12     -1.23      0.00
  -11    8   12     -0.42      0.00
  -10    8   12      0.14      0.00
   -9    8   12     -0.77      0.00
   -8    8   12      1.10      0.00
   -7    8   12     -0.48      0.00
    0  -14   13      0.18      0.00
    1  -14   13      0.19      0.00
    2  -14   13      0.34      0.00
    3  -14   13     -2.13      0.00
    4  -14   13      2.22      0.00
    5  -14   13     -1.08      0.00
    6  -14   13      0.94      0.00
   -2  -13   13      0.36      0.00
   -1  -13   13     -0.15      0.00
    0  -13   13      1.34      0.00
    1  -13   13     -2.26      0.00
    2  -13   13      0.79      0.00
    3  -13   13     -0.42      0.00
    4  -13   13      2.61      0.00
    5  -13   13     -3.02      0.00
    6  -13   13      1.06      0.00
    7  -13   13     -0.27      0.00
   -3  -12   13     -0.29      0.00
   -2  -12   13      1.59      0.00
   -1  -12   13     -1.26      0.00
    0  -12   13     -0.62      0.00
    1  -12   13     -0.30      0.00
    2  -12   13      2.75      0.00
    3  -12   13     -2.13      0.00
    4  -12   13      1.18      0.00
    5  -12   13     -2.13      0.00
    6  -12   13      1.96      0.00
    7  -12   13      0.00      0.00
    8  -12   13     -0.36      0.00
   -5  -11   13      0.33      0.00
   -4  -11   13     -0.79      0.00
   -3  -11   13      1.93      0.00
   -2  -11   13     -1.07      0.00
   -1  -11   13     -2.49      0.00
    0  -11   13      3.97      0.00
    1  -11   13     -1.52      0.00
    2  -11   13      0.45      0.00
    3  -11   13     -0.70      0.00
    4  -11   13     -1.01      0.00
    5  -11   13      2.00      0.00
    6  -11   13      0.44      0.00
    7  -11   13     -1.62      0.00
    8  -11   13      0.50      0.00
   -6  -10   13     -0.27      0.00
   -5  -10   13      0.28      0.00
   -4  -10   13      0.69      0.00
   -3  -10   13     -1.27      0.00
   -2  -10   13     -0.94      0.00
   -1  -10   13      2.59      0.00
    0  -10   13      0.24      0.00
    1  -10   13     -1.76      0.00
    2  -10   13     -0.25      0.00
    3  -10   13      0.37      0.00
    4  -10   13      1.53      0.00
    5  -10   13     -0.84      0.00
    6  -10   13     -0.74      0.00
    7  -10   13      0.32      0.00
    8  -10   13     -0.13      0.00
   -7   -9   13      0.94      0.00
   -6   -9   13     -0.66      0.00
   -5   -9   13      0.84      0.00
   -4   -9   13     -1.66      0.00
   -3   -9   13      0.52      0.00
   -2   -9   13      1.69      0.00
   -1   -9   13     -0.07      0.00
    0   -9   13     -1.98      0.00
    1   -9   13     -0.43      0.00
    2   -9   13      1.81      0.00
    3   -9   13      1.19      0.00
    4   -9   13     -2.53      0.00
    5   -9   13      0.66      0.00
    6   -9   13     -0.51      0.00
    7   -9   13      0.84      0.00
    8   -9   13     -0.08      0.00
   -8   -8   13     -1.56      0.00
   -7   -8   13      3.17      0.00
   -6   -8   13     -1.85      0.00
   -5   -8   13     -2.95      0.00
   -4   -8   13      4.61      0.00
   -3   -8   13      0.16      0.00
   -2   -8   13     -3.21      0.00
   -1   -8   13      1.70      0.00
    0   -8   13     -2.04      0.00
    1   -8   13      2.58      0.00
    2   -8   13      1.13      0.00
    3   -8   13     -4.68      0.00
    4   -8   13      3.41      0.00
    5   -8   13     -1.35      0.00
    6   -8   13      0.60      0.00
    7   -8   13      0.30      0.00
    8   -8   13     -1.06      0.00
   -9   -7   13     -0.36      0.00
   -8   -7   13      0.90      0.00
   -7   -7   13     -1.41      0.00
   -6   -7   13     -1.12      0.00
   -5   -7   13      4.09      0.00
   -4   -7   13     -1.65      0.00
   -3   -7   13     -2.45      0.00
   -2   -7   13      2.70      0.00
   -1   -7   13     -3.71      0.00
    0   -7   13      5.56      0.00
    1   -7   13     -3.09      0.00
    2   -7   13     -0.19      0.00
    3   -7   13     -1.24      0.00
    4   -7   13      2.84      0.00
    5   -7   13     -1.37      0.00
    6   -7   13      0.12      0.00
    7   -7   13     -0.10      0.00
  -10   -6   13      0.63      0.00
   -9   -6   13     -0.61      0.00
   -8   -6   13     -0.49      0.00
   -7   -6   13     -0.15      0.00
   -6   -6   13      2.47      0.00
   -5   -6   13     -1.68      0.00
   -4   -6   13      0.12      0.00
   -3   -6   13     -3.58      0.00
   -2   -6   13      5.32      0.00
   -1   -6   13     -1.01      0.00
    0   -6   13     -0.93      0.00
    1   -6   13     -2.05      0.00
    2   -6   13      2.61      0.00
    3   -6   13     -0.57      0.00
    4   -6   13      0.67      0.00
    5   -6   13     -1.34      0.00
    6   -6   13      0.09      0.00
    7   -6   13      0.72      0.00
  -10   -5   13     -0.82      0.00
   -9   -5   13     -1.09      0.00
   -8   -5   13      2.94      0.00
   -7   -5   13     -0.81      0.00
   -6   -5   13     -0.93      0.00
   -5   -5   13      0.08      0.00
   -4   -5   13     -2.47      0.00
   -3   -5   13      4.65      0.00
   -2   -5   13      0.10      0.00
   -1   -5   13     -5.28      0.00
    0   -5   13      4.37      0.00
    1   -5   13     -1.80      0.00
    2   -5   13      0.56      0.00
    3   -5   13      1.11      0.00
    4   -5   13     -2.29      0.00
    5   -5   13      0.96      0.00
    6   -5   13      0.72      0.00
  -11   -4   13      0.06      0.00
  -10   -4   13     -2.00      0.00
   -9   -4   13      3.86      0.00
   -8   -4   13     -1.92      0.00
   -7   -4   13     -1.03      0.00
   -6   -4   13     -0.29      0.00
   -5   -4   13      0.61      0.00
   -4   -4   13      1.84      0.00
   -3   -4   13      0.35      0.00
   -2   -4   13     -4.46      0.00
   -1   -4   13      2.54      0.00
    0   -4   13      0.90      0.00
    1   -4   13     -0.49      0.00
    2   -4   13     -0.26      0.00
    3   -4   13     -0.35      0.00
    4   -4   13     -0.40      0.00
    5   -4   13      1.85      0.00
    6   -4   13     -0.93      0.00
  -11   -3   13      1.27      0.00
  -10   -3   13      0.59      0.00
   -9   -3   13      0.46      0.00
   -8   -3   13     -3.67      0.00
   -7   -3   13      2.29      0.00
   -6   -3   13      0.17      0.00
   -5   -3   13      1.52      0.00
   -4   -3   13     -2.13      0.00
   -3   -3   13     -0.18      0.00
   -2   -3   13     -0.33      0.00
   -1   -3   13      2.36      0.00
    0   -3   13     -1.05      0.00
    1   -3   13     -1.43      0.00
    3   -3   13      0.93      0.00
    4   -3   13     -0.73      0.00
    5   -3   13      0.11      0.00
  -12   -2   13      1.15      0.00
  -11   -2   13     -1.14      0.00
  -10   -2   13     -0.28      0.00
   -9   -2   13      0.33      0.00
   -8   -2   13     -1.91      0.00
   -7   -2   13      3.83      0.00
   -6   -2   13     -0.01      0.00
   -5   -2   13     -4.34      0.00
   -4   -2   13      2.46      0.00
   -3   -2   13     -0.33      0.00
   -2   -2   13      0.86      0.00
   -1   -2   13      0.95      0.00
    0   -2   13     -2.92      0.00
    1   -2   13      1.28      0.00
    2   -2   13      1.54      0.00
    3   -2   13     -1.91      0.00
    4   -2   13      1.20      0.00
    5   -2   13     -0.65      0.00
  -12   -1   13      0.23      0.00
  -11   -1   13     -1.24      0.00
  -10   -1   13      0.65      0.00
   -9   -1   13     -1.44      0.00
   -8   -1   13      4.26      0.00
   -7   -1   13     -2.90      0.00
   -6   -1   13     -1.34      0.00
   -5   -1   13      1.03      0.00
   -4   -1   13      2.22      0.00
   -3   -1   13     -2.30      0.00
   -2   -1   13      1.09      0.00
   -1   -1   13     -0.21      0.00
    1   -1   13      2.88      0.00
    2   -1   13     -1.37      0.00
    3   -1   13     -0.92      0.00
    4   -1   13      0.47      0.00
  -13    0   13      0.08      0.00
  -12    0   13     -1.33      0.00
  -11    0   13      0.37      0.00
  -10    0   13      2.84      0.00
   -9    0   13     -2.77      0.00
   -8    0   13      1.69      0.00
   -7    0   13     -2.34      0.00
   -6    0   13      0.46      0.00
   -5    0   13      3.17      0.00
   -4    0   13     -2.11      0.00
   -3    0   13     -0.32      0.00
   -2    0   13      0.03      0.00
    0    0   13      1.14      0.00
    1    0   13     -0.71      0.00
    2    0   13     -1.00      0.00
    3    0   13      1.21      0.00
  -13    1   13     -0.84      0.00
  -12    1   13      0.01      0.00
  -11    1   13      2.31      0.00
  -10    1   13     -1.49      0.00
   -9    1   13     -1.01      0.00
   -8    1   13      0.76      0.00
   -7    1   13      0.16      0.00
   -6    1   13      0.94      0.00
   -5    1   13     -0.13      0.00
   -4    1   13     -2.38      0.00
   -3    1   13      2.01      0.00
   -1    1   13     -1.78      0.00
    0    1   13      1.96      0.00
    1    1   13     -1.43      0.00
    2    1   13      0.05      0.00
  -13    2   13      0.65      0.00
  -12    2   13      0.63      0.00
  -11    2   13     -0.41      0.00
  -10    2   13     -1.94      0.00
   -9    2   13      1.63      0.00
   -8    2   13      0.65      0.00
   -7    2   13     -0.41      0.00
   -6    2   13      0.10      0.00
   -5    2   13     -1.89      0.00
   -3    2   13      0.67      0.00
   -2    2   13     -0.18      0.00
   -1    2   13     -1.36      0.00
    0    2   13      1.18      0.00
    1    2   13     -0.86      0.00
  -13    3   13      0.30      0.00
  -12    3   13      0.31      0.00
  -11    3   13     -2.24      0.00
  -10    3   13      1.15      0.00
   -9    3   13      2.44      0.00
   -8    3   13     -2.50      0.00
   -7    3   13     -1.21      0.00
   -6    3   13      3.02      0.00
   -5    3   13     -2.83      0.00
   -4    3   13      2.08      0.00
   -3    3   13     -0.26      0.00
   -2    3   13     -2.05      0.00
   -1    3   13      2.43      0.00
    0    3   13     -0.89      0.00
  -13    4   13     -1.19      0.00
  -12    4   13      1.26      0.00
  -11    4   13     -0.34      0.00
  -10    4   13      0.58      0.00
   -9    4   13     -0.63      0.00
   -8    4   13     -1.02      0.00
   -7    4   13      1.39      0.00
   -6    4   13     -0.43      0.00
   -5    4   13      0.09      0.00
   -4    4   13      0.41      0.00
   -3    4   13     -1.07      0.00
   -2    4   13     -0.01      0.00
   -1    4   13      1.34      0.00
  -12    5   13      0.16      0.00
  -11    5   13      0.21      0.00
  -10    5   13     -0.29      0.00
   -9    5   13     -0.72      0.00
   -8    5   13      0.50      0.00
   -7    5   13      1.34      0.00
   -6    5   13     -1.76      0.00
   -5    5   13      0.40      0.00
   -4    5   13      0.18      0.00
   -3    5   13      0.46      0.00
  -12    6   13     -1.38      0.00
  -11    6   13     -0.34      0.00
  -10    6   13      1.53      0.00
   -9    6   13     -1.11      0.00
   -8    6   13      0.76      0.00
   -7    6   13     -0.36      0.00
   -6    6   13     -0.87      0.00
   -5    6   13      1.83      0.00
  -10    7   13     -0.08      0.00
   -9    7   13     -0.45      0.00
   -8    7   13      0.59      0.00
   -1  -13   14      0.17      0.00
    0  -13   14      0.61      0.00
    1  -13   14     -1.29      0.00
    2  -13   14      0.17      0.00
    3  -13   14      0.24      0.00
    4  -13   14      1.35      0.00
    5  -13   14     -2.01      0.00
   -3  -12   14     -0.25      0.00
   -2  -12   14      1.09      0.00
   -1  -12   14     -0.61      0.00
    0  -12   14     -0.83      0.00
    1  -12   14     -0.25      0.00
    2  -12   14      2.31      0.00
    3  -12   14     -1.93      0.00
    4  -12   14      1.36      0.00
    5  -12   14     -2.04      0.00
    6  -12   14      1.63      0.00
   -4  -11   14     -0.58      0.00
   -3  -11   14      1.40      0.00
   -2  -11   14     -0.77      0.00
   -1  -11   14     -2.13      0.00
    0  -11   14      3.54      0.00
    1  -11   14     -1.56      0.00
    2  -11   14      0.50      0.00
    3  -11   14     -0.91      0.00
    4  -11   14      0.11      0.00
    5  -11   14      0.54      0.00
    6  -11   14      0.86      0.00
   -5  -10   14      0.38      0.00
   -4  -10   14      0.38      0.00
   -3  -10   14     -0.66      0.00
   -2  -10   14     -1.29      0.00
   -1  -10   14      2.30      0.00
    0  -10   14      0.68      0.00
    1  -10   14     -2.34      0.00
    2  -10   14      0.85      0.00
    3  -10   14     -0.61      0.00
    4  -10   14      1.87      0.00
    5  -10   14     -1.11      0.00
    6  -10   14     -0.24      0.00
   -6   -9   14     -0.68      0.00
   -5   -9   14      1.07      0.00
   -4   -9   14     -1.77      0.00
   -3   -9   14      0.55      0.00
   -2   -9   14      2.00      0.00
   -1   -9   14     -0.81      0.00
    0   -9   14     -1.76      0.00
    1   -9   14      0.71      0.00
    2   -9   14      0.38      0.00
    3   -9   14      1.64      0.00
    4   -9   14     -2.30      0.00
    5   -9   14      0.45      0.00
    6   -9   14     -0.06      0.00
   -7   -8   14      2.92      0.00
   -6   -8   14     -1.71      0.00
   -5   -8   14     -2.32      0.00
   -4   -8   14      3.51      0.00
   -3   -8   14      1.10      0.00
   -2   -8   14     -4.29      0.00
   -1   -8   14      3.16      0.00
    0   -8   14     -3.04      0.00
    1   -8   14      3.33      0.00
    2   -8   14     -0.53      0.00
    3   -8   14     -2.29      0.00
    4   -8   14      1.54      0.00
    5   -8   14     -0.08      0.00
    6   -8   14     -0.13      0.00
   -8   -7   14      0.30      0.00
   -7   -7   14     -0.46      0.00
   -5   -7   14      4.38      0.00
   -4   -7   14     -2.07      0.00
   -3   -7   14     -1.67      0.00
   -2   -7   14      1.33      0.00
   -1   -7   14     -1.02      0.00
    0   -7   14      1.91      0.00
    1   -7   14     -0.08      0.00
    2   -7   14     -2.12      0.00
    3   -7   14      0.36      0.00
    4   -7   14      1.86      0.00
    5   -7   14     -1.25      0.00
    6   -7   14      0.05      0.00
   -9   -6   14     -0.39      0.00
   -8   -6   14     -0.32      0.00
   -7   -6   14     -0.24      0.00
   -6   -6   14      2.25      0.00
   -5   -6   14     -1.40      0.00
   -4   -6   14     -0.82      0.00
   -3   -6   14     -1.29      0.00
   -2   -6   14      3.06      0.00
   -1   -6   14     -0.22      0.00
    0   -6   14     -1.37      0.00
    1   -6   14     -0.84      0.00
    2   -6   14      1.71      0.00
    3   -6   14     -0.32      0.00
    4   -6   14      0.17      0.00
    5   -6   14     -0.79      0.00
    6   -6   14      0.03      0.00
  -10   -5   14     -0.22      0.00
   -9   -5   14     -1.57      0.00
   -8   -5   14      3.24      0.00
   -7   -5   14     -1.14      0.00
   -6   -5   14     -0.69      0.00
   -5   -5   14     -0.31      0.00
   -4   -5   14     -1.02      0.00
   -3   -5   14      2.70      0.00
   -2   -5   14      0.51      0.00
   -1   -5   14     -4.06      0.00
    0   -5   14      3.16      0.00
    2   -5   14     -0.02      0.00
    3   -5   14      0.59      0.00
    4   -5   14     -1.28      0.00
    5   -5   14      0.65      0.00
  -10   -4   14     -1.24      0.00
   -9   -4   14      2.46      0.00
   -8   -4   14     -0.51      0.00
   -7   -4   14     -2.46      0.00
   -6   -4   14      1.38      0.00
   -5   -4   14     -0.19      0.00
   -4   -4   14      1.36      0.00
   -3   -4   14      0.41      0.00
   -2   -4   14     -3.50      0.00
   -1   -4   14      1.96      0.00
    0   -4   14      1.03      0.00
    1   -4   14     -1.05      0.00
    2   -4   14      0.07      0.00
    3   -4   14     -0.22      0.00
    4   -4   14     -0.33      0.00
    5   -4   14      1.33      0.00
  -11   -3   14      1.01      0.00
  -10   -3   14      0.33      0.00
   -9   -3   14      0.41      0.00
   -8   -3   14     -2.85      0.00
   -7   -3   14      1.75      0.00
   -6   -3   14      0.10      0.00
   -5   -3   14      1.27      0.00
   -4   -3   14     -1.92      0.00
   -3   -3   14      0.38      0.00
   -2   -3   14     -0.65      0.00
   -1   -3   14      1.99      0.00
    0   -3   14     -1.32      0.00
    1   -3   14     -0.68      0.00
    2   -3   14      0.83      0.00
    3   -3   14      0.71      0.00
    4   -3   14     -0.77      0.00
  -11   -2   14     -0.57      0.00
  -10   -2   14     -0.56      0.00
   -9   -2   14      0.77      0.00
   -8   -2   14     -2.34      0.00
   -7   -2   14      4.21      0.00
   -6   -2   14     -1.44      0.00
   -5   -2   14     -2.15      0.00
   -4   -2   14      0.92      0.00
   -3   -2   14      0.70      0.00
   -2   -2   14     -0.44      0.00
   -1   -2   14      1.45      0.00
    0   -2   14     -2.26      0.00
    1   -2   14      0.67      0.00
    2   -2   14      1.30      0.00
    3   -2   14     -1.25      0.00
  -12   -1   14      0.13      0.00
  -11   -1   14     -0.74      0.00
  -10   -1   14     -0.05      0.00
   -9   -1   14     -0.33      0.00
   -8   -1   14      2.29      0.00
   -7   -1   14     -1.17      0.00
   -6   -1   14     -1.89      0.00
   -5   -1   14      1.16      0.00
   -4   -1   14      1.76      0.00
   -3   -1   14     -1.97      0.00
   -2   -1   14      0.65      0.00
   -1   -1   14      0.58      0.00
    0   -1   14     -1.76      0.00
    1   -1   14      2.47      0.00
    2   -1   14     -1.06      0.00
    3   -1   14     -0.72      0.00
  -12    0   14     -1.00      0.00
  -11    0   14      0.09      0.00
  -10    0   14      2.62      0.00
   -9    0   14     -2.53      0.00
   -8    0   14      1.25      0.00
   -7    0   14     -1.48      0.00
   -6    0   14      0.13      0.00
   -5    0   14      2.62      0.00
   -3    0   14      0.71      0.00
   -2    0   14     -0.96      0.00
   -1    0   14      0.82      0.00
    0    0   14      0.14      0.00
    1    0   14      0.18      0.00
    2    0   14     -0.93      0.00
  -12    1   14     -0.21      0.00
  -11    1   14      1.97      0.00
  -10    1   14     -0.98      0.00
   -9    1   14     -1.29      0.00
   -8    1   14      1.14      0.00
   -7    1   14      0.10      0.00
   -6    1   14      0.01      0.00
   -5    1   14      1.25      0.00
   -4    1   14     -3.16      0.00
   -3    1   14      2.58      0.00
   -2    1   14     -0.64      0.00
   -1    1   14     -0.51      0.00
    0    1   14      0.88      0.00
    1    1   14     -0.77      0.00
  -12    2   14      0.49      0.00
  -11    2   14     -0.17      0.00
  -10    2   14     -1.75      0.00
   -9    2   14      1.63      0.00
   -8    2   14      0.20      0.00
   -7    2   14      0.15      0.00
   -6    2   14     -0.70      0.00
   -5    2   14     -0.50      0.00
   -4    2   14      0.27      0.00
   -3    2   14      0.86      0.00
   -2    2   14     -0.12      0.00
   -1    2   14     -1.13      0.00
    0    2   14      0.79      0.00
  -12    3   14     -0.35      0.00
  -11    3   14     -0.95      0.00
  -10    3   14      0.36      0.00
   -9    3   14      2.14      0.00
   -8    3   14     -2.15      0.00
   -7    3   14     -0.64      0.00
   -6    3   14      2.14      0.00
   -5    3   14     -2.16      0.00
   -4    3   14      1.55      0.00
   -3    3   14     -0.35      0.00
   -2    3   14     -0.84      0.00
  -11    4   14     -0.23      0.00
  -10    4   14     -0.04      0.00
   -9    4   14      0.18      0.00
   -8    4   14     -1.07      0.00
   -7    4   14      0.81      0.00
   -6    4   14      0.18      0.00
   -5    4   14     -0.63      0.00
   -4    4   14      1.09      0.00
   -3    4   14     -1.52      0.00
  -10    5   14     -0.42      0.00
   -9    5   14     -0.17      0.00
   -8    5   14      0.10      0.00
   -7    5   14      0.85      0.00
   -6    5   14     -0.97      0.00
   -5    5   14      0.04      0.00
   -1  -12   15     -0.09      0.00
    0  -12   15     -0.96      0.00
    1  -12   15      0.06      0.00
    2  -12   15      1.31      0.00
    3  -12   15     -0.94      0.00
    4  -12   15      0.58      0.00
   -3  -11   15      0.71      0.00
   -2  -11   15     -0.37      0.00
   -1  -11   15     -1.62      0.00
    1  -11   15     -0.98      0.00
    2  -11   15     -0.05      0.00
    3  -11   15     -0.34      0.00
    4  -11   15      0.20      0.00
    5  -11   15      0.12      0.00
   -4  -10   15      0.38      0.00
   -3  -10   15     -0.33      0.00
   -2  -10   15     -1.29      0.00
   -1  -10   15      1.78      0.00
    0  -10   15      0.97      0.00
    1  -10   15     -2.43      0.00
    2  -10   15      1.34      0.00
    3  -10   15     -1.04      0.00
    4  -10   15      1.66      0.00
    5  -10   15     -0.90      0.00
   -6   -9   15     -0.35      0.00
   -5   -9   15      0.74      0.00
   -4   -9   15     -1.27      0.00
   -3   -9   15      0.12      0.00
   -2   -9   15      2.38      0.00
   -1   -9   15     -1.57      0.00
    0   -9   15     -0.95      0.00
    1   -9   15      0.72      0.00
    2   -9   15      0.08      0.00
    3   -9   15      1.20      0.00
    4   -9   15     -1.52      0.00
    5   -9   15      0.03      0.00
   -7   -8   15      1.94      0.00
   -6   -8   15     -0.99      0.00
   -5   -8   15     -1.95      0.00
   -4   -8   15      2.67      0.00
   -3   -8   15      1.22      0.00
   -2   -8   15     -3.87      0.00
   -1   -8   15      2.90      0.00
    0   -8   15     -2.61      0.00
    1   -8   15      2.86      0.00
    2   -8   15     -1.08      0.00
    3   -8   15     -0.83      0.00
    4   -8   15      0.37      0.00
    5   -8   15      0.52      0.00
   -7   -7   15      0.13      0.00
   -6   -7   15     -1.81      0.00
   -5   -7   15      3.93      0.00
   -4   -7   15     -1.89      0.00
   -3   -7   15     -1.18      0.00
   -2   -7   15      0.33      0.00
   -1   -7   15      0.86      0.00
    0   -7   15     -0.62      0.00
    1   -7   15      1.83      0.00
    2   -7   15     -3.15      0.00
    3   -7   15      1.39      0.00
    4   -7   15      0.98      0.00
    5   -7   15     -0.90      0.00
   -8   -6   15     -0.18      0.00
   -7   -6   15     -0.14      0.00
   -6   -6   15      1.59      0.00
   -5   -6   15     -0.62      0.00
   -4   -6   15     -1.86      0.00
   -3   -6   15      0.82      0.00
   -2   -6   15      0.72      0.00
   -1   -6   15      0.97      0.00
    0   -6   15     -2.15      0.00
    1   -6   15      0.58      0.00
    2   -6   15      0.44      0.00
    3   -6   15      0.33      0.00
    4   -6   15     -0.38      0.00
   -9   -5   15     -1.48      0.00
   -8   -5   15      2.86      0.00
   -7   -5   15     -0.95      0.00
   -6   -5   15     -0.85      0.00
   -5   -5   15      0.00      0.00
   -4   -5   15     -0.75      0.00
   -3   -5   15      2.13      0.00
   -2   -5   15     -0.15      0.00
   -1   -5   15     -2.15      0.00
    0   -5   15      1.42      0.00
    1   -5   15      0.41      0.00
    2   -5   15     -0.85      0.00
    3   -5   15      0.58      0.00
    4   -5   15     -0.78      0.00
   -9   -4   15      1.10      0.00
   -8   -4   15      0.61      0.00
   -7   -4   15     -3.15      0.00
   -6   -4   15      2.18      0.00
   -5   -4   15     -0.44      0.00
   -4   -4   15      0.61      0.00
   -3   -4   15      0.77      0.00
   -1   -4   15      1.77      0.00
    0   -4   15      0.76      0.00
    1   -4   15     -1.01      0.00
    2   -4   15     -0.08      0.00
    3   -4   15      0.14      0.00
  -10   -3   15      0.28      0.00
   -9   -3   15      0.06      0.00
   -8   -3   15     -1.50      0.00
   -7   -3   15      0.56      0.00
   -6   -3   15      0.69      0.00
   -5   -3   15      0.46      0.00
   -4   -3   15     -1.27      0.00
   -2   -3   15     -0.80      0.00
   -1   -3   15      1.53      0.00
    0   -3   15     -1.21      0.00
    1   -3   15     -0.19      0.00
    2   -3   15      0.42      0.00
  -10   -2   15     -0.31      0.00
   -9   -2   15      0.59      0.00
   -8   -2   15     -2.05      0.00
   -7   -2   15      3.70      0.00
   -6   -2   15     -1.88      0.00
   -5   -2   15     -0.70      0.00
   -3   -2   15      1.29      0.00
   -2   -2   15     -0.89      0.00
   -1   -2   15      1.10      0.00
    0   -2   15     -1.35      0.00
    1   -2   15      0.19      0.00
    2   -2   15      0.92      0.00
  -11   -1   15     -0.24      0.00
  -10   -1   15     -0.52      0.00
   -9   -1   15      0.42      0.00
   -8   -1   15      0.70      0.00
   -7   -1   15      0.22      0.00
   -6   -1   15     -2.31      0.00
   -5   -1   15      1.34      0.00
   -4   -1   15      1.26      0.00
   -3   -1   15     -1.79      0.00
   -2   -1   15      0.78      0.00
   -1   -1   15      0.30      0.00
    0   -1   15     -1.10      0.00
    1   -1   15      1.43      0.00
  -11    0   15     -0.06      0.00
  -10    0   15      1.95      0.00
   -9    0   15     -1.72      0.00
   -8    0   15      0.34      0.00
   -7    0   15     -0.29      0.00
   -6    0   15     -0.39      0.00
   -5    0   15      1.89      0.00
   -4    0   15     -1.34      0.00
   -3    0   15      0.54      0.00
   -2    0   15     -0.82      0.00
   -1    0   15      0.67      0.00
    0    0   15     -0.03      0.00
  -11    1   15      1.45      0.00
  -10    1   15     -0.50      0.00
   -9    1   15     -1.28      0.00
   -8    1   15      1.05      0.00
   -7    1   15      0.25      0.00
   -6    1   15     -0.63      0.00
   -5    1   15      1.98      0.00
   -4    1   15     -3.31      0.00
   -3    1   15      2.46      0.00
   -2    1   15     -0.76      0.00
   -1    1   15      0.02      0.00
  -10    2   15     -1.18      0.00
   -9    2   15      1.22      0.00
   -8    2   15     -0.03      0.00
   -7    2   15      0.59      0.00
   -6    2   15     -1.30      0.00
   -5    2   15      0.62      0.00
   -4    2   15     -0.59      0.00
   -3    2   15      1.07      0.00
  -10    3   15     -0.07      0.00
   -9    3   15      1.60      0.00
   -8    3   15     -1.66      0.00
   -7    3   15      0.07      0.00
   -6    3   15      0.71      0.00
   -5    3   15     -0.79      0.00
   -4    3   15      0.57      0.00
   -1  -11   16     -0.99      0.00
    0  -11   16      1.44      0.00
    1  -11   16     -0.24      0.00
    2  -11   16     -0.63      0.00
   -3  -10   16     -0.05      0.00
   -2  -10   16     -1.11      0.00
   -1  -10   16      1.26      0.00
    0  -10   16      0.79      0.00
    1  -10   16     -1.75      0.00
    2  -10   16      0.97      0.00
    3  -10   16     -0.64      0.00
   -4   -9   16     -0.62      0.00
   -3   -9   16     -0.27      0.00
   -2   -9   16      2.23      0.00
   -1   -9   16     -1.67      0.00
    0   -9   16     -0.31      0.00
    1   -9   16      0.37      0.00
    2   -9   16      0.21      0.00
    3   -9   16      0.56      0.00
   -5   -8   16     -1.64      0.00
   -4   -8   16      2.01      0.00
   -3   -8   16      0.78      0.00
   -2   -8   16     -2.52      0.00
   -1   -8   16      1.63      0.00
    0   -8   16     -1.29      0.00
    1   -8   16      1.55      0.00
    2   -8   16     -0.70      0.00
    3   -8   16     -0.32      0.00
   -6   -7   16     -1.25      0.00
   -5   -7   16      2.72      0.00
   -4   -7   16     -1.06      0.00
   -3   -7   16     -1.16      0.00
   -2   -7   16      0.12      0.00
   -1   -7   16      1.22      0.00
    0   -7   16     -1.21      0.00
    1   -7   16      1.84      0.00
    2   -7   16     -2.60      0.00
    3   -7   16      1.32      0.00
   -7   -6   16     -0.06      0.00
   -6   -6   16      1.00      0.00
   -5   -6   16     -0.14      0.00
   -4   -6   16     -2.06      0.00
   -3   -6   16      1.62      0.00
   -2   -6   16     -0.42      0.00
   -1   -6   16      1.26      0.00
    0   -6   16     -1.98      0.00
    1   -6   16      0.89      0.00
    2   -6   16      0.04      0.00
   -8   -5   16      1.99      0.00
   -7   -5   16     -0.42      0.00
   -6   -5   16     -1.10      0.00
   -5   -5   16      0.41      0.00
   -4   -5   16     -0.82      0.00
   -3   -5   16      1.86      0.00
   -2   -5   16     -0.68      0.00
   -1   -5   16     -0.86      0.00
    0   -5   16      0.41      0.00
    1   -5   16      0.92      0.00
    2   -5   16     -0.97      0.00
   -8   -4   16      0.84      0.00
   -7   -4   16     -2.70      0.00
   -6   -4   16      1.88      0.00
   -5   -4   16     -0.10      0.00
   -4   -4   16     -0.17      0.00
   -3   -4   16      1.02      0.00
   -2   -4   16     -2.28      0.00
   -1   -4   16      1.42      0.00
    0   -4   16      0.56      0.00
    1   -4   16     -0.83      0.00
   -9   -3   16     -0.14      0.00
   -8   -3   16     -0.45      0.00
   -7   -3   16     -0.33      0.00
   -6   -3   16      1.12      0.00
   -5   -3   16     -0.24      0.00
   -4   -3   16     -0.60      0.00
   -3   -3   16      0.58      0.00
   -2   -3   16     -0.76      0.00
   -1   -3   16      1.06      0.00
    0   -3   16     -0.88      0.00
    1   -3   16      0.02      0.00
   -9   -2   16      0.25      0.00
   -8   -2   16     -1.37      0.00
   -7   -2   16      2.58      0.00
   -6   -2   16     -1.46      0.00
   -5   -2   16     -0.13      0.00
   -4   -2   16     -0.72      0.00
   -3   -2   16      1.47      0.00
   -2   -2   16     -0.88      0.00
   -1   -2   16      0.59      0.00
    0   -2   16     -0.71      0.00
   -9   -1   16      0.60      0.00
   -8   -1   16     -0.13      0.00
   -7   -1   16      0.73      0.00
   -6   -1   16     -2.02      0.00
   -5   -1   16      1.22      0.00
   -4   -1   16      0.78      0.00
   -3   -1   16     -1.51      0.00
   -2   -1   16      0.96      0.00
   -1   -1   16     -0.24      0.00
   -9    0   16     -0.84      0.00
   -8    0   16     -0.29      0.00
   -7    0   16      0.30      0.00
   -6    0   16     -0.41      0.00
   -5    0   16      0.86      0.00
   -4    0   16     -0.16      0.00
   -3    0   16     -0.30      0.00
   -8    1   16      0.80      0.00
   -7    1   16      0.21      0.00
   -6    1   16     -0.55      0.00
   -5    1   16      1.49      0.00
   -4    1   16     -2.24      0.00
   -3   -8   17      0.38      0.00
   -2   -8   17     -1.21      0.00
   -1   -8   17      0.46      0.00
    0   -8   17     -0.12      0.00
   -4   -7   17     -0.23      0.00
   -3   -7   17     -1.13      0.00
   -2   -7   17      0.28      0.00
   -1   -7   17      0.68      0.00
    0   -7   17     -0.64      0.00
   -5   -6   17     -0.12      0.00
   -4   -6   17     -1.39      0.00
   -3   -6   17      1.17      0.00
   -2   -6   17     -0.34      0.00
   -1   -6   17      0.66      0.00
    0   -6   17     -1.03      0.00
   -6   -5   17     -1.03      0.00
   -5   -5   17      0.40      0.00
   -4   -5   17     -0.52      0.00
   -3   -5   17      1.18      0.00
   -2   -5   17     -0.50      0.00
   -1   -5   17     -0.50      0.00
   -6   -4   17      1.10      0.00
   -5   -4   17      0.21      0.00
   -4   -4   17     -0.43      0.00
   -3   -4   17      0.70      0.00
   -2   -4   17     -1.23      0.00
   -1   -4   17      0.72      0.00
   -7   -3   17     -0.60      0.00
   -6   -3   17      1.13      0.00
   -5   -3   17     -0.65      0.00
   -4   -3   17      0.08      0.00
   -3   -3   17      0.18      0.00
   -2   -3   17     -0.38      0.00
   -6   -2   17     -0.61      0.00
   -5   -2   17     -0.21      0.00
   -4   -2   17     -0.60      0.00
    1    0    0    -73.18      0.00
    2    0    0      7.69      0.00
   -3    1    0    -24.95      0.00
   -1    1    0     -6.58      0.00
    0    1    0      9.88      0.00
    2    1    0     16.66      0.00
   -1    2    0    -16.08      0.00
    0    2    0     -0.61      0.00
   -1    3    0      9.40      0.00
   10    5    0     -1.21      0.00
   -4    7    0      0.74      0.00
    5   10    0     -0.39      0.00
  -16   12    0     -0.26      0.00
    1   13    0     -0.21      0.00
  -15   14    0      0.23      0.00
  -14   15    0     -0.40      0.00
    2  -15    1      0.02      0.00
    0  -14    1     -0.68      0.00
    9  -14    1      0.40      0.00
   15  -14    1      0.14      0.00
   11  -13    1     -2.42      0.00
   -3  -12    1      0.82      0.00
   12  -12    1      2.54      0.00
   16  -11    1      0.45      0.00
    7   -9    1      4.96      0.00
   16   -9    1     -0.11      0.00
   16   -8    1     -0.22      0.00
    4   -7    1      2.32      0.00
    1   -2    1     -3.59      0.00
    3   -2    1     19.21      0.00
   -2   -1    1     -4.29      0.00
    0   -1    1    -12.44      0.00
    1   -1    1     10.66      0.00
    2   -1    1     20.02      0.00
   -1    0    1    -54.64      0.00
    0    0    1    103.04      0.00
    2    0    1      4.13      0.00
   13    0    1      0.18      0.00
   -1    1    1     -7.26      0.00
    1    1    1    -36.45      0.00
    2    1    1     26.57      0.00
   11    3    1     -0.77      0.00
   -2    7    1     -3.54      0.00
   -8    8    1     -4.18      0.00
  -16   12    1     -0.24      0.00
  -12   12    1      1.10      0.00
  -15   14    1      0.17      0.00
   -7   16    1     -0.07      0.00
    8  -17    2     -0.02      0.00
    9  -17    2      0.09      0.00
   10  -17    2      0.23      0.00
   13  -16    2      0.16      0.00
   14  -15    2     -0.19      0.00
   11  -13    2     -1.71      0.00
   12  -12    2      2.86      0.00
   -6  -10    2     -0.08      0.00
    1   -9    2     -2.74      0.00
    7   -9    2      4.66      0.00
   -9   -7    2     -0.21      0.00
    4   -7    2      2.65      0.00
   -5   -5    2     -3.71      0.00
   -6   -4    2     -3.36      0.00
    7   -3    2      6.86      0.00
   -5   -2    2     11.35      0.00
   -2   -2    2     29.33      0.00
   -1   -2    2    -10.28      0.00
   -2   -1    2    -21.72      0.00
  -14    0    2      0.75      0.00
   -2    0    2    -25.15      0.00
    0    0    2     61.91      0.00
   -2    1    2      3.28      0.00
   12    1    2     -0.89      0.00
  -15    2    2      0.52      0.00
   -1    2    2    -15.17      0.00
  -16    5    2      0.86      0.00
    9    5    2      0.59      0.00
    1    6    2      1.65      0.00
    5    9    2     -0.20      0.00
  -16   12    2      0.09      0.00
    1   12    2     -0.12      0.00
   -5   15    2     -0.34      0.00
   10  -17    3      0.38      0.00
    3  -16    3     -0.58      0.00
   14  -15    3     -0.24      0.00
   -1  -14    3     -0.07      0.00
   15  -13    3     -0.40      0.00
   -4  -12    3     -1.13      0.00
    1   -9    3     -4.93      0.00
   -4   -6    3     -5.42      0.00
  -11   -5    3     -0.13      0.00
   -5   -5    3     -4.76      0.00
   -3   -4    3      2.71      0.00
   -4   -3    3     12.26      0.00
    1   -1    3     32.77      0.00
   -2    0    3    -34.16      0.00
   10    3    3      0.92      0.00
    6  -17    4      0.05      0.00
   -3  -13    4     -0.86      0.00
   15  -12    4      0.37      0.00
   -3  -11    4      1.47      0.00
   15   -9    4     -0.47      0.00
   14   -5    4     -0.15      0.00
  -12   -4    4      0.12      0.00
  -10   -4    4      0.73      0.00
   -4   -3    4      8.63      0.00
   -2   -2    4     42.99      0.00
   -9    3    4      2.66      0.00
  -16    4    4     -0.31      0.00
   -1    7    4      3.96      0.00
    1   11    4      0.39      0.00
  -15   13    4     -0.45      0.00
   -5   14    4     -0.51      0.00
  -10   15    4     -0.48      0.00
    5  -17    5     -0.06      0.00
    2  -16    5      1.23      0.00
    0  -15    5      0.18      0.00
   14  -14    5      0.32      0.00
   -7  -10    5     -0.92      0.00
   -8   -9    5     -0.74      0.00
   -9   -8    5     -0.21      0.00
  -10   -4    5      0.94      0.00
   -7   -2    5      4.95      0.00
  -14   -1    5     -0.13      0.00
   11    0    5     -0.01      0.00
  -15    1    5     -0.39      0.00
   -4    3    5     11.85      0.00
    8    4    5     -0.46      0.00
    4    8    5     -1.22      0.00
    0   11    5     -0.09      0.00
   -4   13    5      0.91      0.00
   -7   14    5     -0.81      0.00
    5  -17    6      0.08      0.00
   10  -17    6     -0.12      0.00
   12  -16    6      0.29      0.00
   -2  -14    6     -0.28      0.00
   14  -12    6      0.04      0.00
   14   -9    6     -0.88      0.00
  -10   -7    6     -0.45      0.00
   13   -5    6      0.28      0.00
  -10   -4    6      0.68      0.00
  -13   -3    6     -0.05      0.00
    1   -1    6      7.13      0.00
   11   -1    6      0.03      0.00
    0    0    6     10.98      0.00
  -16   10    6     -0.29      0.00
   -3   12    6     -0.37      0.00
    5  -17    7      0.37      0.00
    9  -17    7      0.53      0.00
   13  -14    7      0.35      0.00
   -5  -12    7      0.81      0.00
   13   -7    7     -0.63      0.00
  -11   -6    7      0.05      0.00
    1   -6    7     -3.47      0.00
  -11   -2    7     -0.02      0.00
  -12    0    7     -0.66      0.00
    3    0    7      5.41      0.00
    9    1    7     -0.39      0.00
    1    2    7     -2.25      0.00
  -16    4    7     -0.03      0.00
    3    7    7      0.92      0.00
    1    8    7     -2.24      0.00
  -16    9    7     -0.56      0.00
  -15   11    7      0.72      0.00
  -14   12    7     -0.58      0.00
  -11   13    7      0.24      0.00
   -9   13    7      0.37      0.00
   -8   13    7      0.37      0.00
    5  -17    8      0.57      0.00
    6  -17    8      0.13      0.00
    7  -17    8     -1.43      0.00
    8  -17    8      0.72      0.00
   13  -11    8     -0.66      0.00
  -11   -6    8     -0.15      0.00
   12   -6    8      0.63      0.00
   -9   -5    8      1.28      0.00
   -8   -5    8      1.25      0.00
   10   -5    8      0.62      0.00
  -11   -2    8     -0.13      0.00
    2   -1    8     -2.06      0.00
    1    0    8     -3.69      0.00
  -15    1    8     -0.33      0.00
    0    1    8      6.01      0.00
    7    2    8     -0.15      0.00
    6    3    8     -0.94      0.00
    5    4    8     -0.37      0.00
  -16    5    8      0.66      0.00
  -16    6    8      0.22      0.00
  -16    7    8     -0.03      0.00
    1    8    8     -1.18      0.00
  -15   10    8      0.22      0.00
   -2   10    8      1.59      0.00
  -14   11    8     -0.78      0.00
   -4   11    8      0.64      0.00
  -12   12    8      0.03      0.00
   -7   12    8     -0.68      0.00
    2  -16    9      0.10      0.00
   11  -15    9      0.72      0.00
   12  -13    9      0.59      0.00
  -11   -6    9     -0.31      0.00
   -8   -6    9     -0.20      0.00
  -13   -3    9     -0.47      0.00
   10   -3    9      0.41      0.00
    0   -1    9      2.92      0.00
    8    0    9      0.33      0.00
    6    1    9      0.11      0.00
    3    4    9     -1.89      0.00
    0    6    9      4.21      0.00
   -2    7    9      1.18      0.00
   -7    8    9      0.93      0.00
  -14   10    9      0.04      0.00
   -6   11    9     -0.18      0.00
   10  -15   10      0.49      0.00
   -2  -14   10     -0.29      0.00
   -5  -12   10      0.65      0.00
   -5   -9   10     -0.32      0.00
   -6   -8   10     -1.89      0.00
    8   -8   10     -1.67      0.00
   -7   -7   10     -2.30      0.00
  -11   -6   10     -0.23      0.00
   10   -5   10     -0.49      0.00
    9   -3   10     -0.17      0.00
  -15    2   10     -0.75      0.00
    1    4   10     -0.57      0.00
   -1    5   10     -2.07      0.00
   -3    6   10      1.34      0.00
  -15    7   10      0.09      0.00
    0    7   10      0.42      0.00
  -14    9   10      0.52      0.00
   -6   10   10     -1.44      0.00
    4  -16   11     -0.37      0.00
    6  -16   11     -0.81      0.00
   -6  -11   11      0.05      0.00
  -10   -7   11      0.14      0.00
   -1   -7   11     -5.07      0.00
   10   -7   11      0.03      0.00
  -12   -3   11     -0.75      0.00
    0   -1   11      1.39      0.00
    4   -1   11     -0.29      0.00
  -14    0   11      0.03      0.00
    0    3   11     -2.37      0.00
    0    6   11      1.26      0.00
   -6    9   11     -0.21      0.00
    1  -15   12      0.34      0.00
    7  -15   12      0.00      0.00
   -3  -13   12     -0.70      0.00
    9  -13   12      0.24      0.00
   -7  -10   12      0.94      0.00
   -8   -9   12     -0.95      0.00
    5   -7   12     -0.65      0.00
    9   -7   12      0.60      0.00
  -12   -3   12     -1.38      0.00
    3   -2   12     -2.63      0.00
    5    0   12     -0.32      0.00
   -1    2   12     -0.40      0.00
   -3    3   12      0.53      0.00
   -5    4   12      1.17      0.00
    1    4   12      0.46      0.00
  -14    5   12     -0.25      0.00
  -13    7   12     -1.02      0.00
   -6    8   12      0.30      0.00
    3  -15   13     -0.55      0.00
    4  -15   13      0.06      0.00
    7  -14   13     -0.89      0.00
   -4  -12   13     -0.11      0.00
    7   -5   13     -0.20      0.00
  -12   -3   13     -1.35      0.00
    2   -3   13      1.05      0.00
    6   -3   13     -0.44      0.00
    0   -1   13     -1.46      0.00
   -1    0   13      0.00      0.00
   -2    1   13      0.28      0.00
   -4    2   13      1.31      0.00
  -13    5   13      0.07      0.00
   -2    5   13     -0.49      0.00
   -4    6   13     -1.47      0.00
   -7    7   13     -0.62      0.00
    2  -14   14     -0.10      0.00
    3  -14   14     -1.07      0.00
    4  -14   14      1.03      0.00
    6  -13   14      0.79      0.00
    7  -11   14     -1.20      0.00
   -6  -10   14     -0.23      0.00
    7  -10   14      0.12      0.00
   -7   -9   14      0.53      0.00
    7   -9   14      0.45      0.00
   -8   -8   14     -1.37      0.00
    7   -8   14      0.20      0.00
   -6   -7   14     -1.73      0.00
    1   -5   14     -0.90      0.00
    4   -2   14      0.90      0.00
   -4    0   14     -2.09      0.00
   -1    3   14      0.84      0.00
  -12    4   14      0.97      0.00
  -11    5   14      0.19      0.00
    1  -13   15     -0.42      0.00
    2  -13   15     -0.38      0.00
    3  -13   15      0.75      0.00
   -2  -12   15      0.57      0.00
    0  -11   15      2.59      0.00
   -5  -10   15      0.08      0.00
   -8   -7   15     -0.12      0.00
  -10   -4   15     -0.53      0.00
   -2   -4   15     -2.93      0.00
   -3   -3   15      0.61      0.00
    3   -3   15      0.57      0.00
  -11   -2   15     -0.40      0.00
   -4   -2   15     -0.20      0.00
  -11    2   15     -0.16      0.00
   -2    2   15     -0.35      0.00
   -9    4   15      0.51      0.00
   -8    4   15     -0.89      0.00
   -7    4   15      0.41      0.00
   -6    4   15      0.28      0.00
   -5   -9   16      0.26      0.00
   -6   -8   16     -0.10      0.00
   -7   -7   16      0.16      0.00
    3   -6   16      0.39      0.00
   -9   -4   16      0.35      0.00
    2   -4   16     -0.11      0.00
   -2    0   16     -0.11      0.00
   -9    1   16     -1.00      0.00
   -8    2   16      0.11      0.00
   -7    2   16      0.50      0.00
   -6    2   16     -1.04      0.00
   -2   -9   17      1.41      0.00
   -1   -9   17     -1.02      0.00
    0   -9   17     -0.18      0.00
   -4   -8   17      1.23      0.00
   -5   -7   17      1.40      0.00
   -6   -6   17      0.63      0.00
    0   -5   17      0.30      0.00
   -7   -4   17     -1.60      0.00
   -7   -2   17      1.30      0.00
   -3   -2   17      1.19      0.00
   -6   -1   17     -1.17      0.00
   -5   -1   17      0.79      0.00
    0    0    0      0.00      0.00
# SQUEEZE RESULTS (Version =  10421)
# Note: Data are Listed for all Voids in the P1 Unit Cell
# i.e. Centre of Gravity, Solvent Accessible Volume,
# Recovered number of Electrons in the Void and
# Details about the Squeezed Material
loop_
  _platon_squeeze_void_nr
  _platon_squeeze_void_average_x
  _platon_squeeze_void_average_y
  _platon_squeeze_void_average_z
  _platon_squeeze_void_volume
  _platon_squeeze_void_count_electrons
  _platon_squeeze_void_content
   1  0.500  0.399  1.000       397       118 ' '
# Missing Reflections Below sin(th)/lambda = 0.25
loop_
  _platon_missing_refln_index_h
  _platon_missing_refln_index_k
  _platon_missing_refln_index_l
  _platon_missing_refln_theta
    1    0    0     1.986
    2    0    0     3.974
   -3    1    0     5.108
   -1    1    0     1.827
    0    1    0     1.954
    2    1    0     5.339
   -1    2    0     3.221
    0    2    0     3.910
   -1    3    0     5.009
    1   -2    1     3.164
    3   -2    1     5.439
   -2   -1    1     4.770
    0   -1    1     1.933
    1   -1    1     2.466
    2   -1    1     4.041
   -1    0    1     2.035
    0    0    1     1.738
    2    0    1     4.949
   -1    1    1     2.577
    1    1    1     4.601
    2    1    1     6.353
   -2   -2    2     6.102
   -1   -2    2     4.704
   -2   -1    2     4.802
   -2    0    2     4.072
    0    0    2     3.478
   -2    1    2     4.215
   -1    2    2     5.412
    1   -1    3     5.456
   -2    0    3     5.107
   -2   -2    4     7.063
_platon_squeeze_void_probe_radius                  1.20
_platon_squeeze_details
)
TITL oo               P -1         R = 0.13
CELL   12.7494   13.2904   13.4525    107.36    101.74    118.17
SPGR P-1
# Solvent Accessible Volume =       400
# Electrons Found in S.A.V. =       118
# Note: Atoms in Void are Labelled as Cxxx and Qxxx for all Others
C101 0.639 0.825 0.021 !      10.19 eA-3
C102 0.220 0.295 0.019 !       9.80 eA-3
C103 0.473 0.796 0.126 !       5.70 eA-3
C104 0.624 0.487 0.027 !       5.69 eA-3
C105 0.500 0.843 0.156 !       5.26 eA-3
C106 0.435 0.020 0.101 !       4.98 eA-3
C107 0.621 0.528 0.066 !       4.97 eA-3
C108 0.544 0.048 0.106 !       3.49 eA-3
Q109 0.323 0.643 0.012 !       3.18 eA-3
C110 0.388 0.821 0.097 !       3.14 eA-3
C111 0.450 0.983 0.139 !       2.95 eA-3
C112 0.292 0.787 0.017 !       2.30 eA-3
C113 0.379 0.719 0.077 !       1.78 eA-3
C114 0.437 0.647 0.028 !       1.64 eA-3
Q115 0.498 0.744 0.396 !       0.90 eA-3
Q116 0.312 0.011 0.326 !       0.87 eA-3
Q117 0.814 0.459 0.394 !       0.82 eA-3
Q118 0.058 0.066 0.108 !       0.76 eA-3
Q119 0.423 0.242 0.054 !       0.74 eA-3
Q120 0.016 0.533 0.094 !       0.72 eA-3
Q121 0.313 0.322 0.342 !       0.69 eA-3
Q122 0.187 0.189 0.236 !       0.69 eA-3
Q123 0.583 0.230 0.295 !       0.68 eA-3
Q124 0.123 0.479 0.362 !       0.68 eA-3
Q125 0.917 0.332 0.455 !       0.67 eA-3
Q126 0.502 0.326 0.184 !       0.65 eA-3
Q127 0.099 0.049 0.076 !       0.63 eA-3
Q128 0.948 0.080 0.457 !       0.62 eA-3
Q129 0.876 0.941 0.356 !       0.61 eA-3
Q130 0.044 0.483 0.176 !       0.59 eA-3
Q131 0.939 0.174 0.158 !       0.59 eA-3
Q132 0.037 0.499 0.401 !       0.58 eA-3
Q133 0.472 0.453 0.484 !       0.57 eA-3
Q134 0.494 0.607 0.396 !       0.56 eA-3
Q135 0.112 0.127 0.310 !       0.55 eA-3
Q136 0.502 0.858 0.453 !       0.55 eA-3
Q137 0.381 0.369 0.420 !       0.55 eA-3
Q138 0.016 0.456 0.046 !       0.52 eA-3
Q139 0.185 0.483 0.253 !       0.52 eA-3
Q140 0.817 0.111 0.406 !       0.52 eA-3
Q141 0.498 0.703 0.299 !       0.51 eA-3
Q142 0.870 0.109 0.430 !       0.51 eA-3
)
;
_shelx_fab_checksum              77265
_platon_squeeze_details          ?
loop_
_platon_squeeze_void_nr
_platon_squeeze_void_average_x
_platon_squeeze_void_average_y
_platon_squeeze_void_average_z
_platon_squeeze_void_volume
_platon_squeeze_void_count_electrons
_platon_squeeze_void_content
1 0.500 0.399 1.000 397 118 ' '

_platon_squeeze_void_probe_radius 1.20
_olex2_submission_special_instructions 'No special instructions were received'
####################################################################### 
# 
# This file contains crystal structure data downloaded from the 
# Cambridge Structural Database (CSD) hosted by the Cambridge 
# Crystallographic Data Centre (CCDC).
# 
# Full information about CCDC data access policies and citation 
# guidelines are available at http://www.ccdc.cam.ac.uk/access/V1 
# 
# Audit and citation data items may have been added by the CCDC. 
# Please retain this information to preserve the provenance of 
# this file and to allow appropriate attribution of the data. 
# 
#######################################################################

data_SIFSIX-bidmb-Cu_act
_database_code_depnum_ccdc_archive 'CCDC 2350655'
loop_
_audit_author_name
_audit_author_address
'Baiqiao Song'
;university of limerick
Ireland
;
_audit_update_record             
;
2024-04-24 deposited with the CCDC.	2025-04-15 downloaded from the CCDC.
;

_audit_creation_method           SHELXL-2018/3
_shelx_SHELXL_version_number     2018/3
_chemical_name_systematic        ?
_chemical_name_common            SIFSIX-bidmb-Cu_act
_chemical_melting_point          ?
_chemical_formula_moiety         'C28 H28 Cu F6 N8 Si'
_chemical_formula_sum            'C28 H28 Cu F6 N8 Si'
_chemical_formula_weight         687.69

loop_
_atom_type_symbol
_atom_type_description
_atom_type_scat_dispersion_real
_atom_type_scat_dispersion_imag
_atom_type_scat_source
C C 0.0033 0.0016 'International Tables Vol C Tables 4.2.6.8 and 6.1.1.4'
H H 0.0000 0.0000 'International Tables Vol C Tables 4.2.6.8 and 6.1.1.4'
N N 0.0061 0.0033 'International Tables Vol C Tables 4.2.6.8 and 6.1.1.4'
F F 0.0171 0.0103 'International Tables Vol C Tables 4.2.6.8 and 6.1.1.4'
Si Si 0.0817 0.0704 'International Tables Vol C Tables 4.2.6.8 and 6.1.1.4'
Cu Cu 0.3201 1.2651 'International Tables Vol C Tables 4.2.6.8 and 6.1.1.4'

_space_group_crystal_system      triclinic
_space_group_IT_number           2
_space_group_name_H-M_alt        'P -1'
_space_group_name_Hall           '-P 1'

_shelx_space_group_comment       
;
The symmetry employed for this shelxl refinement is uniquely defined
by the following loop, which should always be used as a source of
symmetry information in preference to the above space-group names.
They are only intended as comments.
;

loop_
_space_group_symop_operation_xyz
'x, y, z'
'-x, -y, -z'

_cell_length_a                   12.5516(7)
_cell_length_b                   13.1903(7)
_cell_length_c                   13.4732(7)
_cell_angle_alpha                61.077(3)
_cell_angle_beta                 77.461(3)
_cell_angle_gamma                62.358(3)
_cell_volume                     1729.48(17)
_cell_formula_units_Z            2
_cell_measurement_temperature    298(2)
_cell_measurement_reflns_used    9958
_cell_measurement_theta_min      2.51
_cell_measurement_theta_max      25.67

_exptl_crystal_description       Block
_exptl_crystal_colour            Violet
_exptl_crystal_density_meas      ?
_exptl_crystal_density_method    ?
_exptl_crystal_density_diffrn    1.321
_exptl_crystal_F_000             704
_exptl_transmission_factor_min   ?
_exptl_transmission_factor_max   ?
_exptl_crystal_size_max          0.304
_exptl_crystal_size_mid          0.190
_exptl_crystal_size_min          0.143
_exptl_absorpt_coefficient_mu    0.729
_shelx_estimated_absorpt_T_min   0.809
_shelx_estimated_absorpt_T_max   0.903
_exptl_absorpt_correction_type   multi-scan
_exptl_absorpt_correction_T_min  0.6789
_exptl_absorpt_correction_T_max  0.7453
_exptl_absorpt_process_details   'SADABS, 2016/2'
_exptl_absorpt_special_details   ?
_diffrn_ambient_temperature      298(2)
_diffrn_radiation_wavelength     0.71073
_diffrn_radiation_type           MoK\a
_diffrn_source                   'microfocus sealed tube'
_diffrn_measurement_device_type  'Bruker APEX SMART CCD area-detector'
_diffrn_measurement_method       '\f and \w scans'
_diffrn_detector_area_resol_mean ?
_diffrn_reflns_number            40059
_diffrn_reflns_av_unetI/netI     0.0431
_diffrn_reflns_av_R_equivalents  0.0595
_diffrn_reflns_limit_h_min       -15
_diffrn_reflns_limit_h_max       15
_diffrn_reflns_limit_k_min       -16
_diffrn_reflns_limit_k_max       16
_diffrn_reflns_limit_l_min       -16
_diffrn_reflns_limit_l_max       16
_diffrn_reflns_theta_min         1.832
_diffrn_reflns_theta_max         25.787
_diffrn_reflns_theta_full        25.242
_diffrn_measured_fraction_theta_max 0.993
_diffrn_measured_fraction_theta_full 1.000
_diffrn_reflns_Laue_measured_fraction_max 0.993
_diffrn_reflns_Laue_measured_fraction_full 1.000
_diffrn_reflns_point_group_measured_fraction_max 0.993
_diffrn_reflns_point_group_measured_fraction_full 1.000
_reflns_number_total             6606
_reflns_number_gt                4993
_reflns_threshold_expression     'I > 2\s(I)'
_reflns_Friedel_coverage         0.000
_reflns_Friedel_fraction_max     .
_reflns_Friedel_fraction_full    .

_reflns_special_details          
;
 Reflections were merged by SHELXL according to the crystal
 class for the calculation of statistics and refinement.
 
 _reflns_Friedel_fraction is defined as the number of unique
 Friedel pairs measured divided by the number that would be
 possible theoretically, ignoring centric projections and
 systematic absences.
;

_computing_data_collection       'APEX3 (Bruker, 2017)'
_computing_cell_refinement       'SAINT V8.37A (Bruker, 2016)'
_computing_data_reduction        'SAINT V8.37A (Bruker, 2016)'
_computing_structure_solution    'SHELXT 2018/2 (Sheldrick, 2018)'
_computing_structure_refinement  'SHELXL-2018/3 (Sheldrick, 2018)'
_computing_molecular_graphics    
'X-Seed (Barbour, 2001; Atwood & Barbour, 2003)'
_computing_publication_material  ?
_refine_special_details          ?
_refine_ls_structure_factor_coef Fsqd
_refine_ls_matrix_type           full
_refine_ls_weighting_scheme      calc
_refine_ls_weighting_details     
'w=1/[\s^2^(Fo^2^)+(0.0721P)^2^+1.4460P] where P=(Fo^2^+2Fc^2^)/3'
_atom_sites_solution_primary     'dual space'
_atom_sites_solution_secondary   difmap
_atom_sites_solution_hydrogens   geom
_refine_ls_hydrogen_treatment    constr
_refine_ls_extinction_method     none
_refine_ls_extinction_coef       .
_refine_ls_number_reflns         6606
_refine_ls_number_parameters     675
_refine_ls_number_restraints     1437
_refine_ls_R_factor_all          0.0707
_refine_ls_R_factor_gt           0.0474
_refine_ls_wR_factor_ref         0.1378
_refine_ls_wR_factor_gt          0.1232
_refine_ls_goodness_of_fit_ref   1.054
_refine_ls_restrained_S_all      0.983
_refine_ls_shift/su_max          0.000
_refine_ls_shift/su_mean         0.000

loop_
_atom_site_label
_atom_site_type_symbol
_atom_site_fract_x
_atom_site_fract_y
_atom_site_fract_z
_atom_site_U_iso_or_equiv
_atom_site_adp_type
_atom_site_occupancy
_atom_site_site_symmetry_order
_atom_site_calc_flag
_atom_site_refinement_flags_posn
_atom_site_refinement_flags_adp
_atom_site_refinement_flags_occupancy
_atom_site_disorder_assembly
_atom_site_disorder_group
Cu1 Cu 0.500000 0.500000 0.500000 0.02216(15) Uani 1 2 d S U P . .
Cu2 Cu 0.000000 0.500000 0.500000 0.03665(18) Uani 1 2 d S U P . .
Si1 Si 0.26463(9) 0.38190(11) 0.71473(9) 0.0510(3) Uani 1 1 d . U . . .
F1 F 0.35254(18) 0.4347(2) 0.60498(18) 0.0505(6) Uani 1 1 d . U . . .
F2 F 0.2062(2) 0.5248(3) 0.7153(2) 0.0715(7) Uani 1 1 d . U . . .
F3 F 0.15816(18) 0.4429(2) 0.61599(17) 0.0518(6) Uani 1 1 d . U . . .
F4 F 0.3246(3) 0.2441(2) 0.7022(3) 0.0835(9) Uani 1 1 d . U . . .
C29 C 0.0296(3) 0.8905(3) 0.0990(3) 0.0415(8) Uani 1 1 d . U . . .
C36 C 0.3818(3) 0.0868(3) 0.4791(3) 0.0446(9) Uani 1 1 d D U . . .
C37 C 0.4292(3) 0.0231(4) 0.5867(4) 0.0523(10) Uani 1 1 d . U . . .
H37A H 0.381035 0.038503 0.645364 0.063 Uiso 0.587(11) 1 calc R U P A 5
C38 C 0.4511(4) 0.0640(4) 0.3924(4) 0.0541(10) Uani 1 1 d . U . . .
H38A H 0.418324 0.106399 0.320047 0.065 Uiso 0.413(11) 1 calc R U P A 6
C39A C 0.4158(7) 0.1101(7) 0.2749(5) 0.068(3) Uani 0.587(11) 1 d D U P A 5
H39A H 0.398872 0.048122 0.271123 0.102 Uiso 0.516(2) 1 calc R U P B 5
H39B H 0.480299 0.122520 0.224398 0.102 Uiso 0.516(2) 1 calc R U P B 5
H39C H 0.345299 0.189508 0.253047 0.102 Uiso 0.516(2) 1 calc R U P B 5
C1 C 0.5320(8) 0.6503(10) 0.5900(8) 0.036(2) Uani 0.508(2) 1 d D U P B -1
H1 H 0.549495 0.702438 0.517959 0.043 Uiso 0.508(2) 1 calc R U P B -1
C2 C 0.5264(8) 0.6624(8) 0.6839(7) 0.045(2) Uani 0.508(2) 1 d D U P B -1
H2 H 0.536569 0.725119 0.689179 0.054 Uiso 0.508(2) 1 calc R U P B -1
N2 N 0.5029(7) 0.5646(8) 0.7709(6) 0.0380(18) Uani 0.508(2) 1 d D U P B -1
C3 C 0.4913(11) 0.4984(11) 0.7266(11) 0.031(3) Uani 0.508(2) 1 d D U P B -1
H3 H 0.474088 0.427364 0.767784 0.037 Uiso 0.508(2) 1 calc R U P B -1
N1 N 0.5079(10) 0.5485(12) 0.6168(11) 0.024(2) Uani 0.508(2) 1 d D U P B -1
C4 C 0.4868(10) 0.5426(9) 0.8876(8) 0.0381(18) Uani 0.508(2) 1 d . U P B -1
C5 C 0.3771(9) 0.5489(10) 0.9352(8) 0.047(2) Uani 0.508(2) 1 d . U P B -1
H5 H 0.316711 0.566181 0.892144 0.056 Uiso 0.508(2) 1 calc R U P B -1
C9 C 0.5808(10) 0.5215(10) 0.9445(8) 0.047(2) Uani 0.508(2) 1 d . U P B -1
C13 C 0.7030(11) 0.5088(14) 0.8986(11) 0.072(3) Uani 0.508(2) 1 d . U P B -1
H13A H 0.733110 0.450594 0.868352 0.109 Uiso 0.508(2) 1 calc R U P B -1
H13B H 0.753594 0.480109 0.956656 0.109 Uiso 0.508(2) 1 calc R U P B -1
H13C H 0.698572 0.587758 0.842158 0.109 Uiso 0.508(2) 1 calc R U P B -1
C10 C 0.4153(10) 0.3862(11) 1.4082(8) 0.048(3) Uani 0.508(2) 1 d D U P B -1
H10 H 0.400517 0.332125 1.480615 0.058 Uiso 0.508(2) 1 calc R U P B -1
C11 C 0.3997(11) 0.3903(10) 1.3101(7) 0.061(3) Uani 0.508(2) 1 d D U P B -1
H11 H 0.370354 0.341294 1.302482 0.073 Uiso 0.508(2) 1 calc R U P B -1
N3 N 0.4349(8) 0.4792(8) 1.2244(6) 0.0434(19) Uani 0.508(2) 1 d D U P B -1
C12 C 0.4700(10) 0.5278(12) 1.2723(11) 0.028(3) Uani 0.508(2) 1 d D U P B -1
H12 H 0.499568 0.589758 1.232772 0.034 Uiso 0.508(2) 1 calc R U P B -1
N4 N 0.4566(10) 0.4758(12) 1.3824(11) 0.024(2) Uani 0.508(2) 1 d D U P B -1
C7 C 0.4486(10) 0.5046(9) 1.1065(7) 0.042(2) Uani 0.508(2) 1 d . U P B -1
C8 C 0.5596(10) 0.5007(10) 1.0582(8) 0.045(2) Uani 0.508(2) 1 d . U P B -1
H8 H 0.619526 0.484392 1.101050 0.054 Uiso 0.508(2) 1 calc R U P B -1
C6 C 0.3551(11) 0.5296(11) 1.0471(8) 0.048(2) Uani 0.508(2) 1 d . U P B -1
C14 C 0.2293(11) 0.5444(16) 1.0931(11) 0.082(4) Uani 0.508(2) 1 d . U P B -1
H14A H 0.217588 0.558807 1.156610 0.123 Uiso 0.508(2) 1 calc R U P B -1
H14B H 0.220986 0.470369 1.113225 0.123 Uiso 0.508(2) 1 calc R U P B -1
H14C H 0.172459 0.613236 1.037707 0.123 Uiso 0.508(2) 1 calc R U P B -1
C24 C -0.3675(12) 1.2146(15) 0.6632(14) 0.033(3) Uani 0.516(2) 1 d D U P B -2
H24 H -0.429067 1.211687 0.715849 0.040 Uiso 0.516(2) 1 calc R U P B -2
C25 C -0.2656(10) 1.1129(10) 0.6648(9) 0.038(3) Uani 0.516(2) 1 d D U P B -2
H25 H -0.243688 1.028275 0.718354 0.045 Uiso 0.516(2) 1 calc R U P B -2
N7 N -0.2008(7) 1.1595(9) 0.5714(8) 0.038(2) Uani 0.516(2) 1 d D U P B -2
C26 C -0.2629(10) 1.2871(10) 0.5184(11) 0.034(3) Uani 0.516(2) 1 d D U P B -2
H26 H -0.237594 1.342024 0.454045 0.041 Uiso 0.516(2) 1 calc R U P B -2
N8 N -0.3654(13) 1.3227(13) 0.5716(16) 0.028(4) Uani 0.516(2) 1 d D U P B -2
C21 C -0.0885(8) 1.0842(10) 0.5350(9) 0.039(2) Uani 0.516(2) 1 d . U P B -2
C22 C -0.0807(9) 1.0999(10) 0.4235(9) 0.043(2) Uani 0.516(2) 1 d . U P B -2
C23 C 0.0312(9) 1.0200(9) 0.3960(9) 0.044(2) Uani 0.516(2) 1 d . U P B -2
H23 H 0.042824 1.024910 0.323485 0.053 Uiso 0.516(2) 1 calc R U P B -2
C27 C -0.1811(13) 1.1876(17) 0.3367(15) 0.074(5) Uani 0.516(2) 1 d . U P B -2
H27A H -0.252067 1.181096 0.370503 0.110 Uiso 0.516(2) 1 calc R U P B -2
H27B H -0.162150 1.164423 0.277752 0.110 Uiso 0.516(2) 1 calc R U P B -2
H27C H -0.191050 1.271289 0.308191 0.110 Uiso 0.516(2) 1 calc R U P B -2
C26A C 0.1695(12) 0.6093(11) 0.3512(10) 0.028(3) Uani 0.378(5) 1 d D U P C 3
H26A H 0.228725 0.555337 0.407417 0.033 Uiso 0.378(5) 1 calc R U P C 3
C27A C 0.1758(12) 0.7044(12) 0.2523(10) 0.035(3) Uani 0.378(5) 1 d D U P C 3
H4 H 0.239903 0.727603 0.227232 0.042 Uiso 0.378(5) 1 calc R U P C 3
N10A N 0.0708(14) 0.7612(13) 0.1948(12) 0.027(3) Uani 0.378(5) 1 d D U P C 3
C28A C 0.0077(16) 0.6917(18) 0.2584(17) 0.022(3) Uani 0.378(5) 1 d D U P C 3
H28A H -0.064052 0.704199 0.235818 0.026 Uiso 0.378(5) 1 calc R U P C 3
N9A N 0.0613(18) 0.604(2) 0.3567(18) 0.024(4) Uani 0.378(5) 1 d D U P C 3
C30A C 0.0524(9) 0.9797(8) 0.0908(7) 0.037(2) Uani 0.378(5) 1 d . U P C 3
H30A H 0.094642 0.962758 0.149851 0.045 Uiso 0.378(5) 1 calc R U P C 3
C31A C -0.0174(8) 0.8996(8) 0.0012(7) 0.036(2) Uani 0.378(5) 1 d . U P C 3
C32A C -0.0345(13) 0.7957(10) -0.0050(9) 0.066(4) Uani 0.378(5) 1 d . U P C 3
H32A H -0.032550 0.811333 -0.080315 0.099 Uiso 0.378(5) 1 calc R U P C 3
H32B H -0.108365 0.795780 0.026079 0.099 Uiso 0.378(5) 1 calc R U P C 3
H32C H 0.026837 0.716713 0.035522 0.099 Uiso 0.378(5) 1 calc R U P C 3
C39B C 0.3781(11) 0.0276(10) 0.6899(5) 0.097(5) Uani 0.413(11) 1 d D U P A 6
H39D H 0.339322 0.111999 0.678551 0.146 Uiso 0.413(11) 1 calc R U P A 6
H39E H 0.438467 -0.018205 0.744301 0.146 Uiso 0.413(11) 1 calc R U P A 6
H39F H 0.322821 -0.008155 0.714610 0.146 Uiso 0.413(11) 1 calc R U P A 6
C15 C 0.3947(12) 0.7925(15) 0.3429(15) 0.036(4) Uani 0.516(2) 1 d D U P B -2
H15 H 0.454999 0.792030 0.288792 0.044 Uiso 0.516(2) 1 calc R U P B -2
C16 C 0.3008(10) 0.8978(12) 0.3448(10) 0.044(3) Uani 0.516(2) 1 d D U P B -2
H16 H 0.284590 0.981907 0.292650 0.053 Uiso 0.516(2) 1 calc R U P B -2
N6 N 0.2341(7) 0.8574(8) 0.4379(9) 0.040(2) Uani 0.516(2) 1 d D U P B -2
C17 C 0.2894(10) 0.7286(10) 0.4893(11) 0.032(3) Uani 0.516(2) 1 d D U P B -2
H17 H 0.262585 0.676609 0.555014 0.038 Uiso 0.516(2) 1 calc R U P B -2
N5 N 0.3872(13) 0.6866(13) 0.4331(17) 0.028(3) Uani 0.516(2) 1 d D U P B -2
C18 C 0.1237(8) 0.9346(9) 0.4753(9) 0.039(2) Uani 0.516(2) 1 d . U P B -2
C19 C 0.1143(10) 0.9244(10) 0.5816(10) 0.045(2) Uani 0.516(2) 1 d . U P B -2
C20 C 0.0064(8) 1.0025(10) 0.6091(9) 0.044(2) Uani 0.516(2) 1 d . U P B -2
H20 H -0.002182 0.999512 0.680636 0.053 Uiso 0.516(2) 1 calc R U P B -2
C28 C 0.2165(15) 0.833(2) 0.6681(18) 0.079(5) Uani 0.516(2) 1 d . U P B -2
H28B H 0.222720 0.750541 0.697892 0.119 Uiso 0.516(2) 1 calc R U P B -2
H28C H 0.201069 0.856889 0.726237 0.119 Uiso 0.516(2) 1 calc R U P B -2
H28D H 0.288213 0.836061 0.633046 0.119 Uiso 0.516(2) 1 calc R U P B -2
C26B C 0.1561(8) 0.6439(8) 0.3733(8) 0.046(2) Uani 0.622(5) 1 d D U P C 4
H26B H 0.210482 0.596518 0.433279 0.056 Uiso 0.622(5) 1 calc R U P C 4
C27B C 0.1591(8) 0.7432(8) 0.2766(7) 0.051(2) Uani 0.622(5) 1 d D U P C 4
H6 H 0.216016 0.776268 0.256598 0.062 Uiso 0.622(5) 1 calc R U P C 4
N10B N 0.0622(9) 0.7868(8) 0.2126(8) 0.036(2) Uani 0.622(5) 1 d D U P C 4
C28B C 0.0023(10) 0.7131(11) 0.2735(10) 0.025(2) Uani 0.622(5) 1 d D U P C 4
H7 H -0.068920 0.724422 0.250895 0.030 Uiso 0.622(5) 1 calc R U P C 4
N9B N 0.0596(12) 0.6230(12) 0.3695(11) 0.032(3) Uani 0.622(5) 1 d D U P C 4
C30B C 0.1153(5) 0.9066(5) 0.0240(5) 0.0471(16) Uani 0.622(5) 1 d . U P C 4
H30B H 0.194348 0.845976 0.042756 0.057 Uiso 0.622(5) 1 calc R U P C 4
C31B C -0.0902(5) 0.9875(6) 0.0828(5) 0.0458(15) Uani 0.622(5) 1 d . U P C 4
C32B C -0.1919(7) 0.9844(8) 0.1682(7) 0.082(3) Uani 0.622(5) 1 d . U P C 4
H32D H -0.249338 1.067314 0.151083 0.123 Uiso 0.622(5) 1 calc R U P C 4
H32E H -0.161318 0.946331 0.240825 0.123 Uiso 0.622(5) 1 calc R U P C 4
H32F H -0.227208 0.937701 0.165013 0.123 Uiso 0.622(5) 1 calc R U P C 4
C33 C 0.0767(4) 0.3160(5) 0.3950(4) 0.0687(13) Uani 1 1 d D U . . .
H33 H 0.004010 0.355422 0.357385 0.082 Uiso 1 1 calc R U . . .
C34 C 0.1734(4) 0.2131(5) 0.3919(4) 0.0699(14) Uani 1 1 d D U . . .
H34 H 0.179992 0.169814 0.351505 0.084 Uiso 1 1 calc R U . . .
N12 N 0.2597(3) 0.1847(3) 0.4593(3) 0.0499(8) Uani 1 1 d D U . . .
C35 C 0.2125(3) 0.2729(3) 0.4998(4) 0.0489(10) Uani 1 1 d D U . . .
H35 H 0.252818 0.276080 0.547866 0.059 Uiso 1 1 calc R U . . .
N11 N 0.1024(2) 0.3532(3) 0.4621(3) 0.0440(7) Uani 1 1 d D U . . .
F7B F 0.163(2) 0.363(4) 0.8211(11) 0.076(5) Uani 0.45(6) 1 d . U P D 10
F5B F 0.360(4) 0.338(5) 0.819(2) 0.068(5) Uani 0.43(9) 1 d . U P D 8
F6A F 0.1847(12) 0.312(2) 0.8146(10) 0.057(3) Uani 0.55(6) 1 d . U P D 9
F5A F 0.3821(14) 0.3143(12) 0.796(2) 0.046(3) Uani 0.57(9) 1 d . U P D 7

loop_
_atom_site_aniso_label
_atom_site_aniso_U_11
_atom_site_aniso_U_22
_atom_site_aniso_U_33
_atom_site_aniso_U_23
_atom_site_aniso_U_13
_atom_site_aniso_U_12
Cu1 0.0200(3) 0.0213(3) 0.0199(3) -0.0117(2) -0.00098(19) -0.0015(2)
Cu2 0.0207(3) 0.0160(3) 0.0374(3) 0.0049(2) 0.0063(2) -0.0008(2)
Si1 0.0309(5) 0.0595(7) 0.0347(6) 0.0072(5) -0.0053(4) -0.0251(5)
F1 0.0317(11) 0.0532(13) 0.0495(13) -0.0116(10) 0.0107(9) -0.0210(10)
F2 0.0529(15) 0.0891(19) 0.0596(16) -0.0376(15) 0.0098(12) -0.0190(14)
F3 0.0299(10) 0.0588(14) 0.0397(12) -0.0033(10) -0.0072(9) -0.0144(10)
F4 0.0761(18) 0.0394(13) 0.099(2) 0.0069(13) -0.0413(16) -0.0192(13)
C29 0.0429(19) 0.0347(18) 0.0307(17) 0.0066(14) -0.0050(14) -0.0241(15)
C36 0.0260(17) 0.0219(16) 0.072(2) -0.0190(17) 0.0018(16) -0.0019(13)
C37 0.035(2) 0.056(2) 0.070(3) -0.042(2) 0.0106(18) -0.0115(18)
C38 0.037(2) 0.054(2) 0.053(2) -0.013(2) -0.0015(17) -0.0145(19)
C39A 0.061(5) 0.055(5) 0.075(5) -0.025(4) -0.010(4) -0.015(4)
C1 0.041(6) 0.041(5) 0.031(4) -0.018(3) 0.012(4) -0.024(4)
C2 0.063(5) 0.054(5) 0.043(4) -0.031(4) 0.012(4) -0.039(4)
N2 0.052(5) 0.053(5) 0.025(3) -0.024(3) 0.012(3) -0.032(4)
C3 0.032(7) 0.032(5) 0.026(3) -0.016(3) 0.003(4) -0.011(5)
N1 0.020(6) 0.025(4) 0.027(3) -0.018(3) 0.004(4) -0.004(4)
C4 0.057(5) 0.046(5) 0.024(3) -0.019(4) 0.001(4) -0.028(5)
C5 0.054(5) 0.066(7) 0.037(4) -0.029(4) 0.003(4) -0.033(5)
C9 0.049(5) 0.062(6) 0.042(4) -0.031(4) 0.004(4) -0.025(5)
C13 0.054(6) 0.107(10) 0.064(7) -0.045(7) 0.006(6) -0.035(7)
C10 0.073(8) 0.065(7) 0.029(4) -0.021(4) 0.010(5) -0.050(7)
C11 0.109(8) 0.081(7) 0.036(4) -0.026(5) 0.013(5) -0.077(7)
N3 0.073(6) 0.058(5) 0.023(3) -0.022(3) 0.008(4) -0.045(5)
C12 0.034(8) 0.036(6) 0.025(3) -0.020(4) 0.005(4) -0.017(6)
N4 0.020(6) 0.035(5) 0.023(3) -0.019(3) 0.000(4) -0.008(5)
C7 0.067(5) 0.052(6) 0.026(3) -0.021(4) 0.005(4) -0.036(5)
C8 0.061(6) 0.058(6) 0.031(4) -0.023(4) -0.003(4) -0.030(5)
C6 0.063(6) 0.069(7) 0.035(4) -0.031(5) 0.006(4) -0.039(5)
C14 0.073(7) 0.141(13) 0.062(7) -0.057(8) 0.016(6) -0.061(8)
C24 0.030(6) 0.034(4) 0.031(4) -0.015(3) 0.002(4) -0.011(4)
C25 0.042(6) 0.021(4) 0.037(4) -0.007(3) -0.003(4) -0.008(3)
N7 0.029(4) 0.028(4) 0.040(4) -0.015(3) 0.003(3) -0.002(3)
C26 0.024(5) 0.029(4) 0.037(4) -0.015(3) 0.004(4) -0.003(3)
N8 0.022(5) 0.027(4) 0.029(4) -0.012(3) -0.001(4) -0.005(3)
C21 0.028(4) 0.032(5) 0.047(4) -0.023(4) 0.003(3) 0.001(3)
C22 0.037(5) 0.026(4) 0.046(4) -0.015(3) -0.004(4) 0.003(3)
C23 0.035(5) 0.033(5) 0.046(4) -0.020(4) 0.004(4) 0.001(4)
C27 0.054(9) 0.067(8) 0.066(6) -0.041(6) -0.017(6) 0.021(6)
C26A 0.024(4) 0.022(5) 0.024(5) -0.003(3) -0.004(3) -0.006(4)
C27A 0.038(5) 0.044(7) 0.026(5) -0.006(4) 0.003(4) -0.032(5)
N10A 0.038(5) 0.023(5) 0.021(4) -0.004(3) -0.006(3) -0.017(4)
C28A 0.033(5) 0.011(6) 0.025(6) -0.009(4) 0.003(4) -0.012(4)
N9A 0.020(4) 0.016(5) 0.030(5) -0.006(4) -0.001(3) -0.007(4)
C30A 0.051(5) 0.039(4) 0.016(4) 0.004(3) -0.008(4) -0.028(4)
C31A 0.047(5) 0.034(4) 0.022(4) 0.001(3) 0.002(3) -0.026(4)
C32A 0.120(11) 0.045(6) 0.040(6) -0.002(5) -0.014(6) -0.052(7)
C39B 0.076(7) 0.099(8) 0.092(6) -0.067(6) 0.002(5) 0.007(6)
C15 0.032(6) 0.027(4) 0.044(5) -0.015(3) 0.006(5) -0.010(4)
C16 0.040(6) 0.030(4) 0.051(5) -0.016(3) 0.005(4) -0.011(4)
N6 0.030(4) 0.022(3) 0.052(4) -0.017(3) 0.001(3) 0.003(3)
C17 0.019(5) 0.029(4) 0.038(4) -0.013(3) 0.001(3) -0.006(3)
N5 0.020(5) 0.025(4) 0.033(4) -0.016(3) -0.001(4) -0.001(3)
C18 0.028(4) 0.026(4) 0.052(4) -0.021(3) 0.000(3) 0.002(3)
C19 0.036(5) 0.034(5) 0.057(4) -0.026(4) 0.001(4) -0.004(4)
C20 0.031(5) 0.039(5) 0.045(4) -0.018(4) 0.001(3) -0.002(3)
C28 0.052(8) 0.083(9) 0.089(8) -0.054(7) -0.026(6) 0.011(6)
C26B 0.037(4) 0.043(5) 0.042(5) 0.002(3) -0.011(3) -0.022(4)
C27B 0.047(4) 0.050(5) 0.047(5) 0.003(3) -0.013(3) -0.033(4)
N10B 0.039(3) 0.026(4) 0.031(4) 0.004(3) -0.005(3) -0.021(3)
C28B 0.028(3) 0.018(4) 0.028(4) -0.007(3) 0.001(2) -0.011(3)
N9B 0.029(3) 0.019(4) 0.029(4) 0.001(3) 0.000(3) -0.008(3)
C30B 0.036(3) 0.034(3) 0.046(3) 0.000(3) -0.003(2) -0.013(2)
C31B 0.040(3) 0.039(3) 0.038(3) 0.000(3) 0.002(2) -0.020(2)
C32B 0.061(5) 0.062(5) 0.068(5) -0.004(4) 0.018(4) -0.019(4)
C33 0.034(2) 0.075(3) 0.069(3) -0.036(3) -0.007(2) 0.006(2)
C34 0.040(2) 0.074(3) 0.091(4) -0.052(3) -0.006(2) -0.001(2)
N12 0.0258(15) 0.0262(15) 0.084(2) -0.0224(16) -0.0007(15) -0.0018(12)
C35 0.0266(18) 0.0214(16) 0.084(3) -0.0186(18) -0.0001(17) -0.0040(14)
N11 0.0262(14) 0.0243(14) 0.0524(19) -0.0042(13) 0.0047(13) -0.0039(12)
F7B 0.080(7) 0.121(13) 0.047(4) -0.024(6) 0.021(4) -0.081(9)
F5B 0.053(9) 0.104(11) 0.035(6) -0.011(6) -0.006(6) -0.042(8)
F6A 0.057(4) 0.079(7) 0.037(3) -0.010(3) 0.003(2) -0.048(5)
F5A 0.037(4) 0.056(5) 0.034(5) -0.009(3) -0.003(3) -0.021(3)

_geom_special_details            
;
 All esds (except the esd in the dihedral angle between two l.s. planes)
 are estimated using the full covariance matrix.  The cell esds are taken
 into account individually in the estimation of esds in distances, angles
 and torsion angles; correlations between esds in cell parameters are only
 used when they are defined by crystal symmetry.  An approximate (isotropic)
 treatment of cell esds is used for estimating esds involving l.s. planes.
;

loop_
_geom_bond_atom_site_label_1
_geom_bond_atom_site_label_2
_geom_bond_distance
_geom_bond_site_symmetry_2
_geom_bond_publ_flag
Cu1 N1 1.999(11) . ?
Cu1 N5 2.012(13) . ?
Cu1 F1 2.309(2) . ?
Cu1 F1 2.309(2) 2_666 ?
Cu2 N9A 1.994(18) 2_566 ?
Cu2 N9A 1.994(18) . ?
Cu2 N11 2.006(3) . ?
Cu2 N11 2.006(3) 2_566 ?
Cu2 N9B 2.020(10) 2_566 ?
Cu2 N9B 2.020(10) . ?
Cu2 F3 2.402(2) . ?
Cu2 F3 2.402(2) 2_566 ?
Si1 F5A 1.647(14) . ?
Si1 F6A 1.654(10) . ?
Si1 F2 1.679(3) . ?
Si1 F4 1.694(3) . ?
Si1 F7B 1.700(17) . ?
Si1 F1 1.702(2) . ?
Si1 F3 1.715(2) . ?
Si1 F5B 1.74(2) . ?
C29 C30A 1.286(10) . ?
C29 C30B 1.325(7) . ?
C29 C31B 1.426(7) . ?
C29 N10B 1.452(9) . ?
C29 N10A 1.477(14) . ?
C29 C31A 1.489(10) . ?
C36 C38 1.367(5) . ?
C36 C37 1.376(6) . ?
C36 N12 1.448(4) . ?
C37 C38 1.388(5) 2_656 ?
C37 C39B 1.416(8) . ?
C37 H37A 0.9300 . ?
C38 C39A 1.481(7) . ?
C38 H38A 0.9300 . ?
C39A H39A 0.9600 . ?
C39A H39B 0.9600 . ?
C39A H39C 0.9600 . ?
C1 C2 1.333(10) . ?
C1 N1 1.374(10) . ?
C1 H1 0.9300 . ?
C2 N2 1.366(9) . ?
C2 H2 0.9300 . ?
N2 C3 1.342(10) . ?
N2 C4 1.439(11) . ?
C3 N1 1.311(10) . ?
C3 H3 0.9300 . ?
C4 C5 1.370(14) . ?
C4 C9 1.393(13) . ?
C5 C6 1.388(12) . ?
C5 H5 0.9300 . ?
C9 C8 1.406(13) . ?
C9 C13 1.486(14) . ?
C13 H13A 0.9301 . ?
C13 H13B 0.9301 . ?
C13 H13C 0.9301 . ?
C10 C11 1.350(10) . ?
C10 N4 1.371(10) . ?
C10 H10 0.9300 . ?
C11 N3 1.361(9) . ?
C11 H11 0.9300 . ?
N3 C12 1.345(10) . ?
N3 C7 1.444(11) . ?
C12 N4 1.309(10) . ?
C12 H12 0.9300 . ?
C7 C6 1.386(14) . ?
C7 C8 1.392(14) . ?
C8 H8 0.9300 . ?
C6 C14 1.524(15) . ?
C14 H14A 0.9301 . ?
C14 H14B 0.9301 . ?
C14 H14C 0.9301 . ?
C24 C25 1.352(10) . ?
C24 N8 1.370(10) . ?
C24 H24 0.9300 . ?
C25 N7 1.377(10) . ?
C25 H25 0.9300 . ?
N7 C26 1.346(10) . ?
N7 C21 1.444(12) . ?
C26 N8 1.324(10) . ?
C26 H26 0.9300 . ?
C21 C20 1.364(13) . ?
C21 C22 1.401(14) . ?
C22 C23 1.414(14) . ?
C22 C27 1.508(15) . ?
C23 C18 1.386(13) . ?
C23 H23 0.9300 . ?
C27 H27A 0.9301 . ?
C27 H27B 0.9301 . ?
C27 H27C 0.9301 . ?
C26A C27A 1.336(11) . ?
C26A N9A 1.376(12) . ?
C26A H26A 0.9300 . ?
C27A N10A 1.366(12) . ?
C27A H4 0.9300 . ?
N10A C28A 1.349(12) . ?
C28A N9A 1.313(12) . ?
C28A H28A 0.9300 . ?
C30A C31A 1.394(11) 2_575 ?
C30A H30A 0.9300 . ?
C31A C32A 1.523(13) . ?
C32A H32A 0.9301 . ?
C32A H32B 0.9301 . ?
C32A H32C 0.9301 . ?
C39B H39D 0.9301 . ?
C39B H39E 0.9301 . ?
C39B H39F 0.9301 . ?
C15 C16 1.349(11) . ?
C15 N5 1.366(10) . ?
C15 H15 0.9300 . ?
C16 N6 1.368(10) . ?
C16 H16 0.9300 . ?
N6 C17 1.350(10) . ?
N6 C18 1.447(12) . ?
C17 N5 1.327(10) . ?
C17 H17 0.9300 . ?
C18 C19 1.357(15) . ?
C19 C20 1.374(14) . ?
C19 C28 1.521(16) . ?
C20 H20 0.9300 . ?
C28 H28B 0.9301 . ?
C28 H28C 0.9301 . ?
C28 H28D 0.9301 . ?
C26B C27B 1.337(9) . ?
C26B N9B 1.377(9) . ?
C26B H26B 0.9300 . ?
C27B N10B 1.371(9) . ?
C27B H6 0.9300 . ?
N10B C28B 1.349(8) . ?
C28B N9B 1.314(8) . ?
C28B H7 0.9300 . ?
C30B C31B 1.402(8) 2_575 ?
C30B H30B 0.9300 . ?
C31B C32B 1.524(9) . ?
C32B H32D 0.9301 . ?
C32B H32E 0.9301 . ?
C32B H32F 0.9301 . ?
C33 C34 1.351(6) . ?
C33 N11 1.365(6) . ?
C33 H33 0.9300 . ?
C34 N12 1.364(5) . ?
C34 H34 0.9300 . ?
N12 C35 1.355(5) . ?
C35 N11 1.310(4) . ?
C35 H35 0.9300 . ?

loop_
_geom_angle_atom_site_label_1
_geom_angle_atom_site_label_2
_geom_angle_atom_site_label_3
_geom_angle
_geom_angle_site_symmetry_1
_geom_angle_site_symmetry_3
_geom_angle_publ_flag
N1 Cu1 F1 89.0(4) . . ?
N5 Cu1 F1 94.2(4) . . ?
N1 Cu1 F1 91.0(4) . 2_666 ?
F1 Cu1 F1 180.0 . 2_666 ?
N9A Cu2 N9A 180.0(11) 2_566 . ?
N9A Cu2 N11 94.1(7) 2_566 . ?
N9A Cu2 N11 85.9(7) . . ?
N9A Cu2 N11 85.9(7) 2_566 2_566 ?
N9A Cu2 N11 94.1(7) . 2_566 ?
N11 Cu2 N11 180.0 . 2_566 ?
N11 Cu2 N9B 85.5(5) . 2_566 ?
N11 Cu2 N9B 94.5(5) 2_566 2_566 ?
N11 Cu2 N9B 94.5(5) . . ?
N11 Cu2 N9B 85.5(5) 2_566 . ?
N9B Cu2 N9B 180.0 2_566 . ?
N9A Cu2 F3 85.7(5) 2_566 . ?
N9A Cu2 F3 94.3(5) . . ?
N11 Cu2 F3 90.98(11) . . ?
N11 Cu2 F3 89.02(11) 2_566 . ?
N9B Cu2 F3 91.3(3) 2_566 . ?
N9B Cu2 F3 88.7(3) . . ?
N11 Cu2 F3 89.02(11) . 2_566 ?
N11 Cu2 F3 90.98(11) 2_566 2_566 ?
F3 Cu2 F3 180.0 . 2_566 ?
F5A Si1 F2 97.0(7) . . ?
F6A Si1 F2 101.3(10) . . ?
F5A Si1 F4 85.4(8) . . ?
F6A Si1 F4 82.5(10) . . ?
F2 Si1 F4 175.21(15) . . ?
F2 Si1 F7B 79.5(17) . . ?
F4 Si1 F7B 104.4(17) . . ?
F5A Si1 F1 85.9(8) . . ?
F6A Si1 F1 170.4(10) . . ?
F2 Si1 F1 87.77(13) . . ?
F4 Si1 F1 88.24(14) . . ?
F7B Si1 F1 167.2(17) . . ?
F5A Si1 F3 171.0(10) . . ?
F6A Si1 F3 89.5(4) . . ?
F2 Si1 F3 89.14(13) . . ?
F4 Si1 F3 88.05(14) . . ?
F7B Si1 F3 91.2(5) . . ?
F1 Si1 F3 87.65(11) . . ?
F2 Si1 F5B 83(2) . . ?
F4 Si1 F5B 100(2) . . ?
F1 Si1 F5B 94.5(10) . . ?
F3 Si1 F5B 172(2) . . ?
Si1 F1 Cu1 162.42(14) . . ?
Si1 F3 Cu2 170.50(13) . . ?
C30B C29 C31B 122.1(4) . . ?
C30B C29 N10B 119.5(6) . . ?
C31B C29 N10B 116.7(5) . . ?
C30A C29 N10A 123.6(7) . . ?
C30A C29 C31A 121.9(5) . . ?
N10A C29 C31A 113.2(6) . . ?
C38 C36 C37 120.7(3) . . ?
C38 C36 N12 121.3(4) . . ?
C37 C36 N12 117.9(3) . . ?
C36 C37 C38 119.9(4) . 2_656 ?
C36 C37 C39B 132.0(6) . . ?
C38 C37 C39B 108.0(6) 2_656 . ?
C36 C37 H37A 120.0 . . ?
C38 C37 H37A 120.0 2_656 . ?
C36 C38 C37 119.4(4) . 2_656 ?
C36 C38 C39A 129.5(4) . . ?
C37 C38 C39A 110.8(5) 2_656 . ?
C36 C38 H38A 120.3 . . ?
C37 C38 H38A 120.3 2_656 . ?
C38 C39A H39A 109.5 . . ?
C38 C39A H39B 109.5 . . ?
H39A C39A H39B 109.5 . . ?
C38 C39A H39C 109.5 . . ?
H39A C39A H39C 109.5 . . ?
H39B C39A H39C 109.5 . . ?
C2 C1 N1 109.0(8) . . ?
C2 C1 H1 125.5 . . ?
N1 C1 H1 125.5 . . ?
C1 C2 N2 106.6(7) . . ?
C1 C2 H2 126.7 . . ?
N2 C2 H2 126.7 . . ?
C3 N2 C2 107.6(7) . . ?
C3 N2 C4 126.8(9) . . ?
C2 N2 C4 125.4(8) . . ?
N1 C3 N2 110.0(9) . . ?
N1 C3 H3 125.0 . . ?
N2 C3 H3 125.0 . . ?
C3 N1 C1 106.7(9) . . ?
C3 N1 Cu1 130.7(9) . . ?
C1 N1 Cu1 122.6(9) . . ?
C5 C4 C9 123.5(9) . . ?
C5 C4 N2 117.7(8) . . ?
C9 C4 N2 118.7(9) . . ?
C4 C5 C6 120.7(9) . . ?
C4 C5 H5 119.7 . . ?
C6 C5 H5 119.7 . . ?
C4 C9 C8 116.0(9) . . ?
C4 C9 C13 125.8(9) . . ?
C8 C9 C13 118.0(10) . . ?
C9 C13 H13A 109.5 . . ?
C9 C13 H13B 109.5 . . ?
H13A C13 H13B 109.5 . . ?
C9 C13 H13C 109.5 . . ?
H13A C13 H13C 109.5 . . ?
H13B C13 H13C 109.5 . . ?
C11 C10 N4 108.0(8) . . ?
C11 C10 H10 126.0 . . ?
N4 C10 H10 126.0 . . ?
C10 C11 N3 107.5(7) . . ?
C10 C11 H11 126.3 . . ?
N3 C11 H11 126.3 . . ?
C12 N3 C11 106.9(7) . . ?
C12 N3 C7 125.6(8) . . ?
C11 N3 C7 127.0(7) . . ?
N4 C12 N3 110.6(9) . . ?
N4 C12 H12 124.7 . . ?
N3 C12 H12 124.7 . . ?
C12 N4 C10 107.1(9) . . ?
C6 C7 C8 123.0(8) . . ?
C6 C7 N3 120.5(9) . . ?
C8 C7 N3 116.5(9) . . ?
C7 C8 C9 119.9(9) . . ?
C7 C8 H8 120.0 . . ?
C9 C8 H8 120.0 . . ?
C7 C6 C5 116.8(10) . . ?
C7 C6 C14 125.0(9) . . ?
C5 C6 C14 118.1(9) . . ?
C6 C14 H14A 109.5 . . ?
C6 C14 H14B 109.5 . . ?
H14A C14 H14B 109.5 . . ?
C6 C14 H14C 109.5 . . ?
H14A C14 H14C 109.5 . . ?
H14B C14 H14C 109.5 . . ?
C25 C24 N8 109.0(9) . . ?
C25 C24 H24 125.5 . . ?
N8 C24 H24 125.5 . . ?
C24 C25 N7 106.4(8) . . ?
C24 C25 H25 126.8 . . ?
N7 C25 H25 126.8 . . ?
C26 N7 C25 107.6(8) . . ?
C26 N7 C21 126.4(9) . . ?
C25 N7 C21 126.0(9) . . ?
N8 C26 N7 110.0(9) . . ?
N8 C26 H26 125.0 . . ?
N7 C26 H26 125.0 . . ?
C26 N8 C24 107.0(9) . . ?
C20 C21 C22 122.5(9) . . ?
C20 C21 N7 119.2(9) . . ?
C22 C21 N7 118.4(9) . . ?
C21 C22 C23 114.6(9) . . ?
C21 C22 C27 125.8(11) . . ?
C23 C22 C27 119.5(11) . . ?
C18 C23 C22 121.0(10) . . ?
C18 C23 H23 119.5 . . ?
C22 C23 H23 119.5 . . ?
C22 C27 H27A 109.5 . . ?
C22 C27 H27B 109.5 . . ?
H27A C27 H27B 109.5 . . ?
C22 C27 H27C 109.5 . . ?
H27A C27 H27C 109.5 . . ?
H27B C27 H27C 109.5 . . ?
C27A C26A N9A 109.1(10) . . ?
C27A C26A H26A 125.4 . . ?
N9A C26A H26A 125.4 . . ?
C26A C27A N10A 107.3(10) . . ?
C26A C27A H4 126.3 . . ?
N10A C27A H4 126.3 . . ?
C28A N10A C27A 106.4(10) . . ?
C28A N10A C29 129.3(13) . . ?
C27A N10A C29 122.6(12) . . ?
N9A C28A N10A 110.9(12) . . ?
N9A C28A H28A 124.5 . . ?
N10A C28A H28A 124.5 . . ?
C28A N9A C26A 105.9(11) . . ?
C28A N9A Cu2 130.8(13) . . ?
C26A N9A Cu2 122.6(12) . . ?
C29 C30A C31A 123.9(8) . 2_575 ?
C29 C30A H30A 118.0 . . ?
C31A C30A H30A 118.0 2_575 . ?
C30A C31A C29 113.3(7) 2_575 . ?
C30A C31A C32A 119.3(8) 2_575 . ?
C29 C31A C32A 127.3(7) . . ?
C31A C32A H32A 109.5 . . ?
C31A C32A H32B 109.5 . . ?
H32A C32A H32B 109.5 . . ?
C31A C32A H32C 109.5 . . ?
H32A C32A H32C 109.5 . . ?
H32B C32A H32C 109.5 . . ?
C37 C39B H39D 109.5 . . ?
C37 C39B H39E 109.5 . . ?
H39D C39B H39E 109.5 . . ?
C37 C39B H39F 109.5 . . ?
H39D C39B H39F 109.5 . . ?
H39E C39B H39F 109.5 . . ?
C16 C15 N5 109.3(10) . . ?
C16 C15 H15 125.4 . . ?
N5 C15 H15 125.4 . . ?
C15 C16 N6 107.0(9) . . ?
C15 C16 H16 126.5 . . ?
N6 C16 H16 126.5 . . ?
C17 N6 C16 106.9(8) . . ?
C17 N6 C18 125.2(9) . . ?
C16 N6 C18 127.9(9) . . ?
N5 C17 N6 110.6(9) . . ?
N5 C17 H17 124.7 . . ?
N6 C17 H17 124.7 . . ?
C17 N5 C15 106.3(9) . . ?
C17 N5 Cu1 119.6(11) . . ?
C15 N5 Cu1 133.4(10) . . ?
C19 C18 C23 122.7(9) . . ?
C19 C18 N6 120.9(9) . . ?
C23 C18 N6 116.3(9) . . ?
C18 C19 C20 116.8(10) . . ?
C18 C19 C28 123.0(12) . . ?
C20 C19 C28 120.2(12) . . ?
C21 C20 C19 122.2(10) . . ?
C21 C20 H20 118.9 . . ?
C19 C20 H20 118.9 . . ?
C19 C28 H28B 109.5 . . ?
C19 C28 H28C 109.5 . . ?
H28B C28 H28C 109.5 . . ?
C19 C28 H28D 109.5 . . ?
H28B C28 H28D 109.5 . . ?
H28C C28 H28D 109.5 . . ?
C27B C26B N9B 108.9(7) . . ?
C27B C26B H26B 125.5 . . ?
N9B C26B H26B 125.5 . . ?
C26B C27B N10B 106.8(7) . . ?
C26B C27B H6 126.6 . . ?
N10B C27B H6 126.6 . . ?
C28B N10B C27B 107.4(7) . . ?
C28B N10B C29 125.2(8) . . ?
C27B N10B C29 127.3(8) . . ?
N9B C28B N10B 109.9(7) . . ?
N9B C28B H7 125.1 . . ?
N10B C28B H7 125.1 . . ?
C28B N9B C26B 106.9(7) . . ?
C28B N9B Cu2 126.4(8) . . ?
C26B N9B Cu2 125.7(8) . . ?
C29 C30B C31B 121.9(5) . 2_575 ?
C29 C30B H30B 119.1 . . ?
C31B C30B H30B 119.1 2_575 . ?
C30B C31B C29 115.5(5) 2_575 . ?
C30B C31B C32B 118.1(6) 2_575 . ?
C29 C31B C32B 126.3(5) . . ?
C31B C32B H32D 109.5 . . ?
C31B C32B H32E 109.5 . . ?
H32D C32B H32E 109.5 . . ?
C31B C32B H32F 109.5 . . ?
H32D C32B H32F 109.5 . . ?
H32E C32B H32F 109.5 . . ?
C34 C33 N11 109.2(4) . . ?
C34 C33 H33 125.4 . . ?
N11 C33 H33 125.4 . . ?
C33 C34 N12 106.8(4) . . ?
C33 C34 H34 126.6 . . ?
N12 C34 H34 126.6 . . ?
C35 N12 C34 106.7(3) . . ?
C35 N12 C36 125.1(3) . . ?
C34 N12 C36 128.1(3) . . ?
N11 C35 N12 110.8(4) . . ?
N11 C35 H35 124.6 . . ?
N12 C35 H35 124.6 . . ?
C35 N11 C33 106.5(3) . . ?
C35 N11 Cu2 124.0(3) . . ?
C33 N11 Cu2 129.6(2) . . ?

loop_
_geom_torsion_atom_site_label_1
_geom_torsion_atom_site_label_2
_geom_torsion_atom_site_label_3
_geom_torsion_atom_site_label_4
_geom_torsion
_geom_torsion_site_symmetry_1
_geom_torsion_site_symmetry_2
_geom_torsion_site_symmetry_3
_geom_torsion_site_symmetry_4
_geom_torsion_publ_flag
F5A Si1 F1 Cu1 -26.0(9) . . . . ?
F2 Si1 F1 Cu1 71.1(4) . . . . ?
F4 Si1 F1 Cu1 -111.5(4) . . . . ?
F7B Si1 F1 Cu1 75(2) . . . . ?
F3 Si1 F1 Cu1 160.3(4) . . . . ?
F5B Si1 F1 Cu1 -12(2) . . . . ?
C38 C36 C37 C38 0.9(7) . . . 2_656 ?
N12 C36 C37 C38 -174.7(4) . . . 2_656 ?
C38 C36 C37 C39B -179.2(5) . . . . ?
N12 C36 C37 C39B 5.2(8) . . . . ?
C37 C36 C38 C37 -0.9(7) . . . 2_656 ?
N12 C36 C38 C37 174.6(4) . . . 2_656 ?
C37 C36 C38 C39A 172.5(5) . . . . ?
N12 C36 C38 C39A -12.1(8) . . . . ?
N1 C1 C2 N2 2.2(11) . . . . ?
C1 C2 N2 C3 -1.8(11) . . . . ?
C1 C2 N2 C4 -178.6(9) . . . . ?
C2 N2 C3 N1 0.8(12) . . . . ?
C4 N2 C3 N1 177.5(9) . . . . ?
N2 C3 N1 C1 0.5(13) . . . . ?
N2 C3 N1 Cu1 -178.5(8) . . . . ?
C2 C1 N1 C3 -1.7(12) . . . . ?
C2 C1 N1 Cu1 177.4(7) . . . . ?
C3 N2 C4 C5 -58.9(13) . . . . ?
C2 N2 C4 C5 117.2(11) . . . . ?
C3 N2 C4 C9 123.6(11) . . . . ?
C2 N2 C4 C9 -60.3(13) . . . . ?
C9 C4 C5 C6 -2.2(16) . . . . ?
N2 C4 C5 C6 -179.5(9) . . . . ?
C5 C4 C9 C8 2.7(15) . . . . ?
N2 C4 C9 C8 180.0(8) . . . . ?
C5 C4 C9 C13 177.5(11) . . . . ?
N2 C4 C9 C13 -5.3(16) . . . . ?
N4 C10 C11 N3 1.9(14) . . . . ?
C10 C11 N3 C12 -0.5(13) . . . . ?
C10 C11 N3 C7 171.5(10) . . . . ?
C11 N3 C12 N4 -1.1(13) . . . . ?
C7 N3 C12 N4 -173.3(10) . . . . ?
N3 C12 N4 C10 2.2(13) . . . . ?
C11 C10 N4 C12 -2.5(13) . . . . ?
C12 N3 C7 C6 -136.1(11) . . . . ?
C11 N3 C7 C6 53.3(15) . . . . ?
C12 N3 C7 C8 44.8(14) . . . . ?
C11 N3 C7 C8 -125.8(11) . . . . ?
C6 C7 C8 C9 -0.6(16) . . . . ?
N3 C7 C8 C9 178.5(9) . . . . ?
C4 C9 C8 C7 -1.3(15) . . . . ?
C13 C9 C8 C7 -176.5(10) . . . . ?
C8 C7 C6 C5 1.1(15) . . . . ?
N3 C7 C6 C5 -177.9(9) . . . . ?
C8 C7 C6 C14 -175.3(11) . . . . ?
N3 C7 C6 C14 5.6(16) . . . . ?
C4 C5 C6 C7 0.3(15) . . . . ?
C4 C5 C6 C14 177.0(11) . . . . ?
N8 C24 C25 N7 -0.9(17) . . . . ?
C24 C25 N7 C26 1.8(13) . . . . ?
C24 C25 N7 C21 -176.3(11) . . . . ?
C25 N7 C26 N8 -2.1(15) . . . . ?
C21 N7 C26 N8 176.0(12) . . . . ?
N7 C26 N8 C24 1.5(19) . . . . ?
C25 C24 N8 C26 0(2) . . . . ?
C26 N7 C21 C20 126.8(12) . . . . ?
C25 N7 C21 C20 -55.5(14) . . . . ?
C26 N7 C21 C22 -52.0(14) . . . . ?
C25 N7 C21 C22 125.7(11) . . . . ?
C20 C21 C22 C23 2.9(15) . . . . ?
N7 C21 C22 C23 -178.3(9) . . . . ?
C20 C21 C22 C27 179.8(12) . . . . ?
N7 C21 C22 C27 -1.5(17) . . . . ?
C21 C22 C23 C18 -0.3(15) . . . . ?
C27 C22 C23 C18 -177.3(12) . . . . ?
N9A C26A C27A N10A 0.7(17) . . . . ?
C26A C27A N10A C28A -4.3(15) . . . . ?
C26A C27A N10A C29 161.7(11) . . . . ?
C30A C29 N10A C28A 131.2(14) . . . . ?
C31A C29 N10A C28A -61.4(16) . . . . ?
C30A C29 N10A C27A -31.5(17) . . . . ?
C31A C29 N10A C27A 136.0(11) . . . . ?
C27A N10A C28A N9A 7(2) . . . . ?
C29 N10A C28A N9A -158.2(16) . . . . ?
N10A C28A N9A C26A -6(2) . . . . ?
N10A C28A N9A Cu2 163.9(17) . . . . ?
C27A C26A N9A C28A 3(2) . . . . ?
C27A C26A N9A Cu2 -167.7(13) . . . . ?
N10A C29 C30A C31A 177.6(10) . . . 2_575 ?
C31A C29 C30A C31A 11.2(15) . . . 2_575 ?
C30A C29 C31A C30A -10.1(13) . . . 2_575 ?
N10A C29 C31A C30A -177.8(10) . . . 2_575 ?
C30A C29 C31A C32A 172.4(10) . . . . ?
N10A C29 C31A C32A 4.7(14) . . . . ?
N5 C15 C16 N6 0.5(18) . . . . ?
C15 C16 N6 C17 -0.3(13) . . . . ?
C15 C16 N6 C18 -178.9(11) . . . . ?
C16 N6 C17 N5 0.0(14) . . . . ?
C18 N6 C17 N5 178.7(12) . . . . ?
N6 C17 N5 C15 0.3(18) . . . . ?
N6 C17 N5 Cu1 172.2(10) . . . . ?
C16 C15 N5 C17 0(2) . . . . ?
C16 C15 N5 Cu1 -170.8(15) . . . . ?
C22 C23 C18 C19 -1.6(17) . . . . ?
C22 C23 C18 N6 179.9(9) . . . . ?
C17 N6 C18 C19 56.6(14) . . . . ?
C16 N6 C18 C19 -125.1(12) . . . . ?
C17 N6 C18 C23 -124.9(11) . . . . ?
C16 N6 C18 C23 53.5(14) . . . . ?
C23 C18 C19 C20 0.9(16) . . . . ?
N6 C18 C19 C20 179.3(9) . . . . ?
C23 C18 C19 C28 -178.5(12) . . . . ?
N6 C18 C19 C28 0.0(17) . . . . ?
C22 C21 C20 C19 -3.9(17) . . . . ?
N7 C21 C20 C19 177.4(9) . . . . ?
C18 C19 C20 C21 1.8(16) . . . . ?
C28 C19 C20 C21 -178.8(12) . . . . ?
N9B C26B C27B N10B 1.3(12) . . . . ?
C26B C27B N10B C28B 0.8(11) . . . . ?
C26B C27B N10B C29 -177.7(8) . . . . ?
C30B C29 N10B C28B -140.5(9) . . . . ?
C31B C29 N10B C28B 54.4(11) . . . . ?
C30B C29 N10B C27B 37.7(11) . . . . ?
C31B C29 N10B C27B -127.4(9) . . . . ?
C27B N10B C28B N9B -2.6(13) . . . . ?
C29 N10B C28B N9B 175.9(10) . . . . ?
N10B C28B N9B C26B 3.4(15) . . . . ?
N10B C28B N9B Cu2 172.2(10) . . . . ?
C27B C26B N9B C28B -2.9(15) . . . . ?
C27B C26B N9B Cu2 -171.8(10) . . . . ?
C31B C29 C30B C31B -9.0(10) . . . 2_575 ?
N10B C29 C30B C31B -173.2(6) . . . 2_575 ?
C30B C29 C31B C30B 8.4(10) . . . 2_575 ?
N10B C29 C31B C30B 173.1(6) . . . 2_575 ?
C30B C29 C31B C32B -173.4(7) . . . . ?
N10B C29 C31B C32B -8.7(10) . . . . ?
N11 C33 C34 N12 0.9(6) . . . . ?
C33 C34 N12 C35 -0.8(5) . . . . ?
C33 C34 N12 C36 -176.5(4) . . . . ?
C38 C36 N12 C35 -132.9(4) . . . . ?
C37 C36 N12 C35 42.6(5) . . . . ?
C38 C36 N12 C34 42.0(6) . . . . ?
C37 C36 N12 C34 -142.4(5) . . . . ?
C34 N12 C35 N11 0.4(5) . . . . ?
C36 N12 C35 N11 176.2(3) . . . . ?
N12 C35 N11 C33 0.2(5) . . . . ?
N12 C35 N11 Cu2 -179.3(2) . . . . ?
C34 C33 N11 C35 -0.7(5) . . . . ?
C34 C33 N11 Cu2 178.8(3) . . . . ?

loop_
_geom_hbond_atom_site_label_D
_geom_hbond_atom_site_label_H
_geom_hbond_atom_site_label_A
_geom_hbond_distance_DH
_geom_hbond_distance_HA
_geom_hbond_distance_DA
_geom_hbond_angle_DHA
_geom_hbond_site_symmetry_A
_geom_hbond_publ_flag

C33 H33 F2 0.93 2.48 3.403(5) 169.2 2_566 yes
C35 H35 F3 0.93 2.48 3.074(5) 121.9 . yes
C35 H35 F4 0.93 2.22 3.119(6) 162.5 . yes

_refine_diff_density_max         1.191
_refine_diff_density_min         -0.847
_refine_diff_density_rms         0.071

_shelx_res_file                  
;
TITL C:\frames\guest\LMVW_T~3\work\SOLVE_a.res in P-1
    C:\Users\lmvw\DOCUME~1\External\MO-1(2~1\LM309E~1\work\SOLVE_a.res
    created by SHELXL-2018/3 at 10:08:08 on 06-Nov-2019
CELL 0.71073 12.5516 13.1903 13.4732 61.077 77.461 62.358
ZERR 2.0000 0.0007 0.0007 0.0007 0.003 0.003 0.003
LATT 1
SFAC C H N F SI CU
UNIT 56.67 56.24 16.19 12 2 2
BOND $H
CONF
SIMU 0.05
RIGU
FLAT 0.02 C39B C37 C36 C38 C39A
ISOR 0.005 C39B
EQIV $1 -X,2-Y,1-Z
EQIV $2 -X,1-Y,1-Z
EQIV $3 1-X,1-Y,1-Z
DFIX 2.53 0.005 C36 C39B
DFIX 2.53 0.005 C36 C39A
HTAB C26 F1_$1
HTAB C26 F2_$1
HTAB C28A F3_$2
HTAB C15 F4_$3
HTAB C17 F1
HTAB C17 F2
HTAB C26B F1
HTAB C26B F3
HTAB C28B F3_$2
HTAB C33 F2_$2
HTAB C33 F3_$2
HTAB C35 F3
HTAB C35 F4
OMIT 0 0 3
OMIT 0 0 1
OMIT 1 1 0
ACTA
FMAP 2 1 53
PLAN 20 0 0
HTAB 2.0
LIST 6 1
SIZE 0.143 0.190 0.304
TEMP 25
L.S. 20
WGHT    0.072100    1.446000
FVAR       0.52296   0.50764   0.51623   0.37830   0.58728   0.57316   0.55233
CU1   6    0.500000    0.500000    0.500000    10.50000    0.02000    0.02128 =
         0.01991   -0.01168   -0.00098   -0.00147
CU2   6    0.000000    0.500000    0.500000    10.50000    0.02068    0.01604 =
         0.03744    0.00494    0.00630   -0.00082
SI1   5    0.264625    0.381902    0.714727    11.00000    0.03090    0.05953 =
         0.03469    0.00722   -0.00530   -0.02511
F1    4    0.352541    0.434681    0.604981    11.00000    0.03172    0.05321 =
         0.04951   -0.01156    0.01066   -0.02097
F2    4    0.206191    0.524776    0.715320    11.00000    0.05294    0.08911 =
         0.05961   -0.03762    0.00978   -0.01899
F3    4    0.158161    0.442874    0.615992    11.00000    0.02987    0.05881 =
         0.03973   -0.00334   -0.00724   -0.01438
F4    4    0.324621    0.244098    0.702225    11.00000    0.07614    0.03939 =
         0.09949    0.00689   -0.04135   -0.01922
C29   1    0.029615    0.890451    0.099008    11.00000    0.04288    0.03473 =
         0.03072    0.00657   -0.00505   -0.02408
C36   1    0.381847    0.086803    0.479084    11.00000    0.02598    0.02187 =
         0.07206   -0.01902    0.00181   -0.00194
C37   1    0.429211    0.023143    0.586711    11.00000    0.03512    0.05638 =
         0.06971   -0.04246    0.01059   -0.01151
AFIX  43
PART 5
H37A  2    0.381035    0.038503    0.645364    51.00000   -1.20000
AFIX   0
PART 0
C38   1    0.451097    0.063970    0.392372    11.00000    0.03654    0.05367 =
         0.05274   -0.01306   -0.00149   -0.01450
AFIX  43
PART 6
H38A  2    0.418324    0.106399    0.320047   -51.00000   -1.20000
AFIX   0
PART 5
C39A  1    0.415784    0.110088    0.274897    51.00000    0.06145    0.05457 =
         0.07522   -0.02542   -0.00957   -0.01456
AFIX 137
H39A  2    0.398872    0.048122    0.271123    31.00000   -1.50000
H39B  2    0.480299    0.122520    0.224398    31.00000   -1.50000
H39C  2    0.345299    0.189508    0.253047    31.00000   -1.50000
AFIX   0
PART -1
C1    1    0.532042    0.650314    0.590010    21.00000    0.04063    0.04108 =
         0.03114   -0.01779    0.01159   -0.02419
AFIX  43
H1    2    0.549495    0.702438    0.517959    21.00000   -1.20000
AFIX   0
C2    1    0.526430    0.662360    0.683918    21.00000    0.06332    0.05351 =
         0.04297   -0.03055    0.01203   -0.03896
AFIX  43
H2    2    0.536569    0.725119    0.689179    21.00000   -1.20000
AFIX   0
N2    3    0.502892    0.564600    0.770910    21.00000    0.05165    0.05278 =
         0.02526   -0.02364    0.01193   -0.03196
C3    1    0.491321    0.498364    0.726626    21.00000    0.03188    0.03237 =
         0.02596   -0.01567    0.00338   -0.01063
AFIX  43
H3    2    0.474088    0.427364    0.767784    21.00000   -1.20000
AFIX   0
N1    3    0.507891    0.548495    0.616797    21.00000    0.01994    0.02471 =
         0.02679   -0.01829    0.00434   -0.00430
C4    1    0.486779    0.542626    0.887570    21.00000    0.05729    0.04583 =
         0.02381   -0.01904    0.00072   -0.02751
C5    1    0.377070    0.548851    0.935215    21.00000    0.05353    0.06592 =
         0.03706   -0.02913    0.00349   -0.03262
AFIX  43  0.9300
H5    2    0.316711    0.566181    0.892144    21.00000   -1.20000
AFIX   0  0.9300
C9    1    0.580847    0.521473    0.944455    21.00000    0.04949    0.06167 =
         0.04166   -0.03122    0.00429   -0.02524
C13   1    0.702957    0.508797    0.898616    21.00000    0.05436    0.10720 =
         0.06440   -0.04533    0.00642   -0.03531
AFIX 137  0.9300
H13A  2    0.733110    0.450594    0.868352    21.00000   -1.50000
H13B  2    0.753594    0.480109    0.956656    21.00000   -1.50000
H13C  2    0.698572    0.587758    0.842158    21.00000   -1.50000
AFIX   0  0.9300
SAME 0.02 C1 > N1
C10   1    0.415256    0.386179    1.408249    21.00000    0.07348    0.06505 =
         0.02878   -0.02078    0.00999   -0.05028
AFIX  43  0.9300
H10   2    0.400517    0.332125    1.480615    21.00000   -1.20000
AFIX   0  0.9300
C11   1    0.399710    0.390255    1.310112    21.00000    0.10882    0.08106 =
         0.03552   -0.02566    0.01269   -0.07677
AFIX  43  0.9300
H11   2    0.370354    0.341294    1.302482    21.00000   -1.20000
AFIX   0  0.9300
N3    3    0.434879    0.479162    1.224380    21.00000    0.07300    0.05830 =
         0.02307   -0.02210    0.00836   -0.04485
C12   1    0.469951    0.527792    1.272327    21.00000    0.03430    0.03616 =
         0.02456   -0.02028    0.00521   -0.01704
AFIX  43  0.9300
H12   2    0.499568    0.589758    1.232772    21.00000   -1.20000
AFIX   0  0.9300
N4    3    0.456592    0.475751    1.382432    21.00000    0.01960    0.03470 =
         0.02285   -0.01878   -0.00019   -0.00795
C7    1    0.448572    0.504647    1.106469    21.00000    0.06695    0.05182 =
         0.02603   -0.02127    0.00502   -0.03611
C8    1    0.559552    0.500719    1.058171    21.00000    0.06051    0.05839 =
         0.03073   -0.02316   -0.00288   -0.03034
AFIX  43  0.9300
H8    2    0.619526    0.484392    1.101050    21.00000   -1.20000
AFIX   0  0.9300
C6    1    0.355070    0.529562    1.047090    21.00000    0.06318    0.06856 =
         0.03472   -0.03082    0.00574   -0.03940
C14   1    0.229275    0.544442    1.093143    21.00000    0.07327    0.14128 =
         0.06168   -0.05746    0.01592   -0.06078
AFIX 137  0.9300
H14A  2    0.217588    0.558807    1.156610    21.00000   -1.50000
H14B  2    0.220986    0.470369    1.113225    21.00000   -1.50000
H14C  2    0.172459    0.613236    1.037707    21.00000   -1.50000
AFIX   0  0.9300
PART -2
SAME 0.02 C1 > N1
C24   1   -0.367502    1.214642    0.663211    31.00000    0.02990    0.03386 =
         0.03126   -0.01485    0.00210   -0.01061
AFIX  43  0.9300
H24   2   -0.429067    1.211687    0.715849    31.00000   -1.20000
AFIX   0  0.9300
C25   1   -0.265611    1.112919    0.664790    31.00000    0.04232    0.02132 =
         0.03652   -0.00691   -0.00254   -0.00842
AFIX  43  0.9300
H25   2   -0.243688    1.028275    0.718354    31.00000   -1.20000
AFIX   0  0.9300
N7    3   -0.200759    1.159503    0.571378    31.00000    0.02947    0.02818 =
         0.04014   -0.01452    0.00292   -0.00231
C26   1   -0.262903    1.287057    0.518437    31.00000    0.02416    0.02903 =
         0.03700   -0.01526    0.00411   -0.00286
AFIX  43  0.9300
H26   2   -0.237594    1.342024    0.454045    31.00000   -1.20000
AFIX   0  0.9300
N8    3   -0.365403    1.322746    0.571564    31.00000    0.02167    0.02713 =
         0.02891   -0.01169   -0.00098   -0.00467
C21   1   -0.088452    1.084180    0.534964    31.00000    0.02752    0.03225 =
         0.04705   -0.02316    0.00257    0.00051
C22   1   -0.080687    1.099933    0.423489    31.00000    0.03661    0.02608 =
         0.04620   -0.01461   -0.00446    0.00280
C23   1    0.031168    1.020038    0.395953    31.00000    0.03477    0.03347 =
         0.04629   -0.02012    0.00361    0.00118
AFIX  43  0.9300
H23   2    0.042824    1.024910    0.323485    31.00000   -1.20000
AFIX   0  0.9300
C27   1   -0.181108    1.187581    0.336667    31.00000    0.05393    0.06667 =
         0.06552   -0.04120   -0.01736    0.02129
AFIX 137  0.9300
H27A  2   -0.252067    1.181096    0.370503    31.00000   -1.50000
H27B  2   -0.162150    1.164423    0.277752    31.00000   -1.50000
H27C  2   -0.191050    1.271289    0.308191    31.00000   -1.50000
AFIX   0  0.9300
PART 3
SAME 0.02 C1 > N1
C26A  1    0.169481    0.609337    0.351224    41.00000    0.02405    0.02235 =
         0.02433   -0.00304   -0.00393   -0.00614
AFIX  43  0.9300
H26A  2    0.228725    0.555337    0.407417    41.00000   -1.20000
AFIX   0  0.9300
C27A  1    0.175828    0.704410    0.252285    41.00000    0.03828    0.04415 =
         0.02645   -0.00572    0.00300   -0.03228
AFIX  43  0.9300
H4    2    0.239903    0.727603    0.227232    41.00000   -1.20000
AFIX   0  0.9300
N10A  3    0.070818    0.761207    0.194774    41.00000    0.03823    0.02275 =
         0.02057   -0.00427   -0.00584   -0.01731
C28A  1    0.007724    0.691721    0.258450    41.00000    0.03261    0.01147 =
         0.02541   -0.00920    0.00262   -0.01243
AFIX  43  0.9300
H28A  2   -0.064052    0.704199    0.235818    41.00000   -1.20000
AFIX   0  0.9300
N9A   3    0.061294    0.604105    0.356676    41.00000    0.01980    0.01591 =
         0.02972   -0.00637   -0.00064   -0.00651
C30A  1    0.052364    0.979714    0.090838    41.00000    0.05146    0.03885 =
         0.01606    0.00442   -0.00800   -0.02833
AFIX  43  0.9300
H30A  2    0.094642    0.962758    0.149851    41.00000   -1.20000
AFIX   0  0.9300
C31A  1   -0.017427    0.899577    0.001219    41.00000    0.04690    0.03352 =
         0.02163    0.00088    0.00163   -0.02586
C32A  1   -0.034543    0.795742   -0.004977    41.00000    0.12044    0.04455 =
         0.03954   -0.00157   -0.01388   -0.05186
AFIX 137  0.9300
H32A  2   -0.032550    0.811333   -0.080315    41.00000   -1.50000
H32B  2   -0.108365    0.795780    0.026079    41.00000   -1.50000
H32C  2    0.026837    0.716713    0.035522    41.00000   -1.50000
AFIX   0  0.9300
PART 6
C39B  1    0.378069    0.027576    0.689893   -51.00000    0.07633    0.09930 =
         0.09193   -0.06739    0.00187    0.00713
AFIX 137  0.9300
H39D  2    0.339322    0.111999    0.678551   -51.00000   -1.50000
H39E  2    0.438467   -0.018205    0.744301   -51.00000   -1.50000
H39F  2    0.322821   -0.008155    0.714610   -51.00000   -1.50000
AFIX   0  0.9300
PART -2
SAME 0.02 C1 > N1
C15   1    0.394715    0.792460    0.342922    31.00000    0.03185    0.02686 =
         0.04370   -0.01479    0.00586   -0.01043
AFIX  43  0.9300
H15   2    0.454999    0.792030    0.288792    31.00000   -1.20000
AFIX   0  0.9300
C16   1    0.300846    0.897770    0.344804    31.00000    0.04018    0.03046 =
         0.05127   -0.01570    0.00510   -0.01111
AFIX  43  0.9300
H16   2    0.284590    0.981907    0.292650    31.00000   -1.20000
AFIX   0  0.9300
N6    3    0.234138    0.857355    0.437925    31.00000    0.02978    0.02179 =
         0.05202   -0.01744    0.00071    0.00268
C17   1    0.289383    0.728621    0.489309    31.00000    0.01925    0.02894 =
         0.03820   -0.01297    0.00147   -0.00618
AFIX  43  0.9300
H17   2    0.262585    0.676609    0.555014    31.00000   -1.20000
AFIX   0  0.9300
N5    3    0.387223    0.686600    0.433058    31.00000    0.02034    0.02481 =
         0.03295   -0.01567   -0.00081   -0.00137
C18   1    0.123749    0.934551    0.475261    31.00000    0.02753    0.02607 =
         0.05162   -0.02052   -0.00017    0.00185
C19   1    0.114266    0.924381    0.581617    31.00000    0.03638    0.03434 =
         0.05666   -0.02617    0.00066   -0.00373
C20   1    0.006434    1.002458    0.609088    31.00000    0.03089    0.03865 =
         0.04471   -0.01835    0.00138   -0.00199
AFIX  43  0.9300
H20   2   -0.002182    0.999512    0.680636    31.00000   -1.20000
AFIX   0  0.9300
C28   1    0.216492    0.833106    0.668094    31.00000    0.05174    0.08311 =
         0.08878   -0.05445   -0.02608    0.01097
AFIX 137  0.9300
H28B  2    0.222720    0.750541    0.697892    31.00000   -1.50000
H28C  2    0.201069    0.856889    0.726237    31.00000   -1.50000
H28D  2    0.288213    0.836061    0.633046    31.00000   -1.50000
AFIX   0  0.9300
PART 4
SAME 0.02 C1 > N1
C26B  1    0.156148    0.643857    0.373258   -41.00000    0.03679    0.04343 =
         0.04193    0.00233   -0.01085   -0.02153
AFIX  43  0.9300
H26B  2    0.210482    0.596518    0.433279   -41.00000   -1.20000
AFIX   0  0.9300
C27B  1    0.159148    0.743150    0.276602   -41.00000    0.04699    0.05018 =
         0.04707    0.00329   -0.01277   -0.03330
AFIX  43  0.9300
H6    2    0.216016    0.776268    0.256598   -41.00000   -1.20000
AFIX   0  0.9300
N10B  3    0.062202    0.786751    0.212641   -41.00000    0.03880    0.02611 =
         0.03117    0.00405   -0.00511   -0.02085
C28B  1    0.002299    0.713109    0.273523   -41.00000    0.02752    0.01778 =
         0.02787   -0.00731    0.00053   -0.01099
AFIX  43  0.9300
H7    2   -0.068920    0.724422    0.250895   -41.00000   -1.20000
AFIX   0  0.9300
N9B   3    0.059572    0.623045    0.369531   -41.00000    0.02875    0.01865 =
         0.02940    0.00100    0.00028   -0.00840
C30B  1    0.115309    0.906617    0.024007   -41.00000    0.03583    0.03433 =
         0.04578    0.00028   -0.00257   -0.01317
AFIX  43  0.9300
H30B  2    0.194348    0.845976    0.042756   -41.00000   -1.20000
AFIX   0  0.9300
C31B  1   -0.090236    0.987504    0.082769   -41.00000    0.04021    0.03946 =
         0.03806    0.00007    0.00155   -0.02048
C32B  1   -0.191930    0.984411    0.168249   -41.00000    0.06128    0.06238 =
         0.06779   -0.00386    0.01850   -0.01878
AFIX 137  0.9300
H32D  2   -0.249338    1.067314    0.151083   -41.00000   -1.50000
H32E  2   -0.161318    0.946331    0.240825   -41.00000   -1.50000
H32F  2   -0.227208    0.937701    0.165013   -41.00000   -1.50000
AFIX   0  0.9300
PART 0
SAME 0.02 C1 > N1
C33   1    0.076670    0.316047    0.394997    11.00000    0.03441    0.07456 =
         0.06900   -0.03568   -0.00721    0.00575
AFIX  43  0.9300
H33   2    0.004010    0.355422    0.357385    11.00000   -1.20000
AFIX   0  0.9300
C34   1    0.173439    0.213065    0.391857    11.00000    0.03978    0.07406 =
         0.09115   -0.05224   -0.00597   -0.00094
AFIX  43  0.9300
H34   2    0.179992    0.169814    0.351505    11.00000   -1.20000
AFIX   0  0.9300
N12   3    0.259711    0.184741    0.459300    11.00000    0.02575    0.02617 =
         0.08388   -0.02244   -0.00072   -0.00178
C35   1    0.212497    0.272943    0.499803    11.00000    0.02664    0.02139 =
         0.08425   -0.01863   -0.00006   -0.00404
AFIX  43  0.9300
H35   2    0.252818    0.276080    0.547866    11.00000   -1.20000
AFIX   0  0.9300
N11   3    0.102377    0.353189    0.462098    11.00000    0.02619    0.02431 =
         0.05244   -0.00421    0.00468   -0.00389
PART 10
F7B   4    0.163418    0.362924    0.821118   -71.00000    0.07967    0.12149 =
         0.04699   -0.02444    0.02140   -0.08081
PART 8
F5B   4    0.359562    0.338453    0.818804   -61.00000    0.05262    0.10444 =
         0.03485   -0.01081   -0.00617   -0.04180
PART 9
F6A   4    0.184672    0.312131    0.814554    71.00000    0.05673    0.07903 =
         0.03712   -0.00973    0.00281   -0.04754
PART 7
F5A   4    0.382061    0.314316    0.796285    61.00000    0.03657    0.05645 =
         0.03397   -0.00930   -0.00255   -0.02135
HKLF 4


REM  C:\frames\guest\LMVW_T~3\work\SOLVE_a.res in P-1
REM wR2 = 0.1378, GooF = S = 1.054, Restrained GooF = 0.983 for all data
REM R1 = 0.0474 for 4993 Fo > 4sig(Fo) and 0.0707 for all 6606 data
REM 675 parameters refined using 1437 restraints

END

WGHT      0.0721      1.4460

REM Instructions for potential hydrogen bonds
HTAB C26 F1_$1
HTAB C26 F2_$1
HTAB C28A F3_$2
HTAB C15 F4_$3
HTAB C17 F1
HTAB C17 F2
HTAB C26B F1
HTAB C26B F3
HTAB C28B F3_$2
HTAB C33 F2_$2
HTAB C33 F3_$2
HTAB C35 F3
HTAB C35 F4

REM Highest difference peak  1.191,  deepest hole -0.847,  1-sigma level  0.071
Q1    1   0.3601 -0.0047  0.7142  11.00000  0.05    1.19
Q2    1   0.4169  0.0942  0.2537  11.00000  0.05    0.57
Q3    1   0.5028  0.4938  0.5779  11.00000  0.05    0.49
Q4    1   0.2550  0.8134  0.0122  11.00000  0.05    0.46
Q5    1   0.2929  0.2642  0.7589  11.00000  0.05    0.44
Q6    1   0.2348  0.6172  0.2932  11.00000  0.05    0.39
Q7    1   0.0036  0.5357  0.4157  11.00000  0.05    0.37
Q8    1  -0.2212  0.7690 -0.0547  11.00000  0.05    0.36
Q9    1  -0.4167  1.4175  0.5233  11.00000  0.05    0.35
Q10   1   0.3960  0.1050  0.4877  11.00000  0.05    0.35
Q11   1   0.2744  0.2309  0.0572  11.00000  0.05    0.35
Q12   1  -0.2819  0.8504 -0.0597  11.00000  0.05    0.34
Q13   1   0.4588  0.5988  0.4375  11.00000  0.05    0.30
Q14   1   0.3520  0.2042  0.7054  11.00000  0.05    0.26
Q15   1   0.3338  0.2773  0.6611  11.00000  0.05    0.26
Q16   1  -0.0995  0.4876  0.5160  11.00000  0.05    0.26
Q17   1   0.1765  0.4943  0.7650  11.00000  0.05    0.25
Q18   1   0.2254  0.4214  0.7422  11.00000  0.05    0.25
Q19   1   0.0550  0.8159  0.1412  11.00000  0.05    0.25
Q20   1   0.6002  0.5182  0.5042  11.00000  0.05    0.25
;
_shelx_res_checksum              96072

# start Validation Reply Form

_vrf_PLAT601_SIFSIX-bidmb-Cu_act 
;
PROBLEM: Structure Contains Solvent Accessible VOIDS of .        271 Ang**3
RESPONSE: The data for this structure was determined under vaccuum. 
The structure contains no guest.
;

# end Validation Reply Form
####################################################################### 
# 
# This file contains crystal structure data downloaded from the 
# Cambridge Structural Database (CSD) hosted by the Cambridge 
# Crystallographic Data Centre (CCDC).
# 
# Full information about CCDC data access policies and citation 
# guidelines are available at http://www.ccdc.cam.ac.uk/access/V1 
# 
# Audit and citation data items may have been added by the CCDC. 
# Please retain this information to preserve the provenance of 
# this file and to allow appropriate attribution of the data. 
# 
#######################################################################

data_SIFSIX-bidmb-Cu_C2H2
_database_code_depnum_ccdc_archive 'CCDC 2350656'
loop_
_audit_author_name
_audit_author_address
'Baiqiao Song'
;university of limerick
Ireland
;
_audit_update_record             
;
2024-04-24 deposited with the CCDC.	2025-04-15 downloaded from the CCDC.
;
_audit_creation_date             2024-04-09
_audit_creation_method           
;
Olex2 1.2
(compiled 2018.05.29 svn.r3508 for OlexSys, GUI svn.r5506)
;
_shelx_SHELXL_version_number     2018/3
_chemical_name_common            ?
_chemical_name_systematic        ?
_chemical_formula_moiety         'C28 H26 Cu F6 N8 Si, 1.5(C2 H2)'
_chemical_formula_sum            'C31 H29 Cu F6 N8 Si'
_chemical_formula_weight         719.25
_chemical_melting_point          ?
loop_
_atom_type_symbol
_atom_type_description
_atom_type_scat_dispersion_real
_atom_type_scat_dispersion_imag
_atom_type_scat_source
C C 0.0181 0.0091 'International Tables Vol C Tables 4.2.6.8 and 6.1.1.4'
H H 0.0000 0.0000 'International Tables Vol C Tables 4.2.6.8 and 6.1.1.4'
Cu Cu -1.9646 0.5888 'International Tables Vol C Tables 4.2.6.8 and 6.1.1.4'
F F 0.0727 0.0534 'International Tables Vol C Tables 4.2.6.8 and 6.1.1.4'
N N 0.0311 0.0180 'International Tables Vol C Tables 4.2.6.8 and 6.1.1.4'
Si Si 0.2541 0.3302 'International Tables Vol C Tables 4.2.6.8 and 6.1.1.4'

_shelx_space_group_comment       
;
The symmetry employed for this shelxl refinement is uniquely defined
by the following loop, which should always be used as a source of
symmetry information in preference to the above space-group names.
They are only intended as comments.
;
_space_group_crystal_system      triclinic
_space_group_IT_number           2
_space_group_name_H-M_alt        'P -1'
_space_group_name_Hall           '-P 1'
loop_
_space_group_symop_operation_xyz
'x, y, z'
'-x, -y, -z'

_cell_length_a                   12.5344(2)
_cell_length_b                   13.1083(3)
_cell_length_c                   13.4560(3)
_cell_angle_alpha                60.939(2)
_cell_angle_beta                 77.661(2)
_cell_angle_gamma                62.396(2)
_cell_volume                     1712.38(7)
_cell_formula_units_Z            2
_cell_measurement_reflns_used    18089
_cell_measurement_temperature    99.98(10)
_cell_measurement_theta_max      74.0740
_cell_measurement_theta_min      3.9750
_shelx_estimated_absorpt_T_max   0.712
_shelx_estimated_absorpt_T_min   0.611
_exptl_absorpt_coefficient_mu    1.824
_exptl_absorpt_correction_T_max  1.00000
_exptl_absorpt_correction_T_min  0.85491
_exptl_absorpt_correction_type   multi-scan
_exptl_absorpt_process_details   
;
CrysAlisPro 1.171.41.122a (Rigaku Oxford Diffraction, 2021)
Empirical absorption correction using spherical harmonics,
implemented in SCALE3 ABSPACK scaling algorithm.
;
_exptl_absorpt_special_details   ?
_exptl_crystal_colour            'clear dark violet'
_exptl_crystal_colour_lustre     clear
_exptl_crystal_colour_modifier   dark
_exptl_crystal_colour_primary    violet
_exptl_crystal_density_diffrn    1.395
_exptl_crystal_density_meas      ?
_exptl_crystal_density_method    ?
_exptl_crystal_description       block
_exptl_crystal_F_000             736
_exptl_crystal_size_max          0.3
_exptl_crystal_size_mid          0.25
_exptl_crystal_size_min          0.2
_exptl_transmission_factor_max   ?
_exptl_transmission_factor_min   ?
_diffrn_reflns_av_R_equivalents  0.0231
_diffrn_reflns_av_unetI/netI     0.0205
_diffrn_reflns_Laue_measured_fraction_full 0.994
_diffrn_reflns_Laue_measured_fraction_max 0.948
_diffrn_reflns_limit_h_max       15
_diffrn_reflns_limit_h_min       -15
_diffrn_reflns_limit_k_max       16
_diffrn_reflns_limit_k_min       -15
_diffrn_reflns_limit_l_max       16
_diffrn_reflns_limit_l_min       -16
_diffrn_reflns_number            24859
_diffrn_reflns_point_group_measured_fraction_full 0.994
_diffrn_reflns_point_group_measured_fraction_max 0.948
_diffrn_reflns_theta_full        67.684
_diffrn_reflns_theta_max         74.720
_diffrn_reflns_theta_min         3.980
_diffrn_ambient_environment      N~2~
_diffrn_ambient_temperature      99.98(10)
_diffrn_detector                 'Hybrid Pixel Array Detector'
_diffrn_detector_area_resol_mean 10.0000
_diffrn_detector_type            'HyPix-Arc 150'
_diffrn_measured_fraction_theta_full 0.994
_diffrn_measured_fraction_theta_max 0.948
_diffrn_measurement_details      
;
List of Runs (angles in degrees, time in seconds):

  # Type    Start    End  Width  t~exp~   \w     \q     \k     \f   Frames
#--------------------------------------------------------------------------
  1  \w     68.00  99.00   0.50    0.05    --   55.73  45.00 120.00   62
  2  \w     64.00 107.00   0.50    0.05    --   55.73  45.00  30.00   86
  3  \w     93.00 129.00   0.50    0.05    --   87.28  30.00 -60.00   72
  4  \w     65.00 102.00   0.50    0.05    --   55.73  45.00 -90.00   74
  5  \w     75.00 114.00   0.50    0.05    --   66.80  45.00-180.00   78
  6  \w    110.00 135.00   0.50    0.05    --   87.28  30.00-180.00   50
  7  \w     93.00 136.00   0.50    0.05    --   87.28  30.00-150.00   86
  8  \w     95.00 132.00   0.50    0.05    --   87.28  30.00 -90.00   74
  9  \w     99.00 129.00   0.50    0.05    --   87.28  30.00  60.00   60
 10  \w     72.00 107.00   0.50    0.05    --   87.28  15.00  30.00   70
 11  \w   -109.00 -64.00   0.50    0.05    --  -56.42 -45.00 150.00   90
 12  \w   -133.00 -90.00   0.50    0.05    --  -82.00 -45.00  90.00   86
 13  \w   -134.00 -94.00   0.50    0.05    --  -82.00 -45.00  60.00   80
 14  \w   -110.00 -75.00   0.50    0.05    --  -67.86 -45.00  30.00   70
 15  \w   -130.00 -86.00   0.50    0.05    --  -77.48 -45.00   0.00   88
 16  \w   -134.00 -91.00   0.50    0.05    --  -82.00 -45.00 -30.00   86
 17  \w   -133.00 -97.00   0.50    0.05    --  -82.00 -45.00 -60.00   72
 18  \w   -137.00 -96.00   0.50    0.05    --  -82.00 -30.00-150.00   82
 19  \w   -101.00 -39.00   0.50    0.05    --  -77.48 -15.00  60.00  124
 20  \w    -54.00 -28.00   0.50    0.05    --  -77.48 112.00 150.00   52
 21  \w    -97.00 -56.00   0.50    0.05    --  -82.00 112.00 150.00   82
 22  \w    -90.00 -26.00   0.50    0.05    --  -77.48 112.00  60.00  128
 23  \w    -66.00 -26.00   0.50    0.05    --  -77.48 112.00   0.00   80
 24  \w    -82.00 -25.00   0.50    0.05    --  -77.48 112.00-120.00  114
 25  \w    -97.00 -33.00   0.50    0.05    --  -82.00 112.00-150.00  128
 26  \w    -97.00 -59.00   0.50    0.05    --  -82.00 112.00-180.00   76
 27  \w    -55.00 -30.00   0.50    0.05    --  -82.00 112.00-180.00   50
 28  \w    -31.00  -3.00   0.50    0.05    --  -56.42  45.00-150.00   56
 29  \w    -31.00  -3.00   0.50    0.05    --  -56.42  45.00 -90.00   56
 30  \w    -29.00  -3.00   0.50    0.05    --  -56.42  45.00 -30.00   52
 31  \w    -31.00  -6.00   0.50    0.05    --  -56.42  45.00   0.00   50
 32  \w    -29.00  -3.00   0.50    0.05    --  -56.42  45.00  90.00   52
 33  \w    -31.00  -5.00   0.50    0.05    --  -56.42  45.00 150.00   52
 34  \w     48.00  74.00   0.50    0.05    --   87.28 -81.00 -71.00   52
 35  \w     49.00  96.00   0.50    0.05    --   87.28-112.00-180.00   94
 36  \w     38.00  64.00   0.50    0.05    --   87.28-112.00 -30.00   52
 37  \w     71.00  96.00   0.50    0.05    --   87.28-112.00 -60.00   50
 38  \w     71.00  96.00   0.50    0.05    --   87.28-112.00 -30.00   50
 39  \w     68.00  93.00   0.50    0.05    --   87.28 -95.00 -60.00   50
 40  \w     59.00  96.00   0.50    0.05    --   87.28-112.00  30.00   74
 41  \w     71.00  96.00   0.50    0.05    --   87.28-112.00  60.00   50
 42  \w     53.00  96.00   0.50    0.05    --   87.28-112.00 120.00   86
 43  \w     24.00  79.00   0.50    0.05    --   66.80 -95.00 150.00  110
 44  \w     40.00  65.00   0.50    0.05    --   87.28 -95.00 150.00   50
 45  \w     57.00  93.00   0.50    0.05    --   87.28 -95.00 120.00   72
 46  \w     35.00  95.00   0.50    0.05    --   83.67-107.00  76.94  120
 47  \w     43.00  69.00   0.50    0.05    --   87.28 -95.00   0.00   52
 48  \w     39.00  92.00   0.50    0.05    --   80.06 -95.00 -30.00  106
 49  \w     37.00  62.00   0.50    0.05    --   80.06 -81.00 -71.00   50
 50  \w     21.00  49.00   0.50    0.05    --   66.80 -95.00-120.00   56
 51  \w     40.00  93.00   0.50    0.05    --   87.28 -95.00-150.00  106
;
_diffrn_measurement_device       'four-circle diffractometer'
_diffrn_measurement_device_type  'ROD, Synergy Custom system, HyPix-Arc 150'
_diffrn_measurement_method       '\w scans'
_diffrn_orient_matrix_type       
'CrysAlisPro convention (1999,Acta A55,543-557)'
_diffrn_orient_matrix_UB_11      -0.0502641000
_diffrn_orient_matrix_UB_12      -0.0781575000
_diffrn_orient_matrix_UB_13      0.1104156000
_diffrn_orient_matrix_UB_21      -0.0357437000
_diffrn_orient_matrix_UB_22      -0.0498866000
_diffrn_orient_matrix_UB_23      -0.0645772000
_diffrn_orient_matrix_UB_31      0.1242423000
_diffrn_orient_matrix_UB_32      -0.1156550000
_diffrn_orient_matrix_UB_33      0.0282376000
_diffrn_oxdiff_digest_frames     
;
01cdac48d70e4c2bcca8413226d8b1f628037981360
;
_diffrn_oxdiff_digest_hkl        
;
01804780460dbce05a234b7123c8e7a41272ab
;
_diffrn_radiation_monochromator  mirror
_diffrn_radiation_probe          x-ray
_diffrn_radiation_type           CuK\a
_diffrn_radiation_wavelength     1.54184
_diffrn_source                   'Rotating-anode X-ray tube'
_diffrn_source_type              'Rigaku (Cu) X-ray Source'
_reflns_Friedel_coverage         0.000
_reflns_Friedel_fraction_full    .
_reflns_Friedel_fraction_max     .
_reflns_number_gt                6096
_reflns_number_total             6668
_reflns_odcompleteness_completeness 99.48
_reflns_odcompleteness_iscentric 1
_reflns_odcompleteness_theta     66.97
_reflns_special_details          
;
 Reflections were merged by SHELXL according to the crystal
 class for the calculation of statistics and refinement.
 
 _reflns_Friedel_fraction is defined as the number of unique
 Friedel pairs measured divided by the number that would be
 possible theoretically, ignoring centric projections and
 systematic absences.
;
_reflns_threshold_expression     'I > 2\s(I)'
_computing_cell_refinement       'CrysAlisPro 1.171.41.122a (Rigaku OD, 2021)'
_computing_data_collection       'CrysAlisPro 1.171.41.122a (Rigaku OD, 2021)'
_computing_data_reduction        'CrysAlisPro 1.171.41.122a (Rigaku OD, 2021)'
_computing_molecular_graphics    'Olex2 (Dolomanov et al., 2009)'
_computing_publication_material  'Olex2 (Dolomanov et al., 2009)'
_computing_structure_refinement  'ShelXL (Sheldrick, 2015)'
_computing_structure_solution    'SHELXT 2018/2 (Sheldrick, 2018)'
_refine_diff_density_max         0.764
_refine_diff_density_min         -0.814
_refine_diff_density_rms         0.072
_refine_ls_extinction_coef       .
_refine_ls_extinction_method     none
_refine_ls_goodness_of_fit_ref   1.066
_refine_ls_hydrogen_treatment    constr
_refine_ls_matrix_type           full
_refine_ls_number_parameters     451
_refine_ls_number_reflns         6668
_refine_ls_number_restraints     0
_refine_ls_R_factor_all          0.0491
_refine_ls_R_factor_gt           0.0459
_refine_ls_restrained_S_all      1.066
_refine_ls_shift/su_max          0.000
_refine_ls_shift/su_mean         0.000
_refine_ls_structure_factor_coef Fsqd
[truncated: 1,409,945 more chars]
